# Supplementary material for: NOTCH1 signaling in oral squamous cell carcinoma via a TEL2/SERPINE1 axis
Source: Oncotarget. 2019 Nov 26;10(63):6791–804. doi: 10.18632/oncotarget.27306 (PMC6887571; doi:10.18632/oncotarget.27306)
Supplement: Supplementary file 3 [file oncotarget-10-6791-s003.xlsx]

## Sheet: Sheet1
Symbols	logFC	p.value
36951	-1.48508	0.181411
36951	-1.7917	0.116602
37135	-0.0312494	0.975949
37226	-0.464387	0.656569
37316	-1.90897	0.0982129
37316	-1.74224	0.125315
37500	-1.23476	0.257039
37681	-0.537098	0.60796
38047	3.60401	0.00880228
38412	-1.91466	0.0973973
38777	-0.353363	0.734293
38961	1.93344	0.0947496
39142	-0.486815	0.641369
39326	1.88338	0.101969
39508	0.175891	0.865396
39692	-1.13171	0.295296
39873	0.345454	0.739975
40057	1.42209	0.198297
40238	-0.0607172	0.953294
40422	-1.98221	0.0881973
40787	2.97329	0.0208885
41153	0.304359	0.769767
41883	0.322932	0.756247
1060P11.3	-0.343463	0.741407
A1BG	-0.889305	0.403574
A1BG-AS1	-2.22257	0.061921
A1CF	2.42816	0.0457946
A2M	1.22463	0.260603
A2M-AS1	-1.67636	0.137887
A2ML1	-0.640525	0.542369
A2MP1	-0.346245	0.739405
A2MP1	-1.89115	0.100814
A4GALT	1.20303	0.268346
A4GNT	0.38215	0.713769
AA06	0.601272	0.566748
AAAS	-0.84036	0.428671
AACS	0.324108	0.755394
AACSP1	0.16902	0.870596
AADAC	0.795974	0.452377
AADACL2	1.66541	0.140089
AADACL2-AS1	2.7061	0.0305831
AADACL3	0.895538	0.400457
AADACL4	2.45042	0.0443282
AADACP1	1.02971	0.33765
AADAT	-0.0480122	0.963057
AAED1	-0.514329	0.62297
AAGAB	-2.85649	0.0246529
AAK1	-0.564879	0.589918
AAMDC	0.675377	0.521269
AAMP	0.215282	0.83573
AANAT	0.729478	0.489562
AAR2	1.21718	0.263253
AARD	-0.136792	0.895074
AARS	-3.91029	0.00590603
AARS2	0.630748	0.54838
AASDH	-1.20062	0.269221
AASDHPPT	0.160912	0.876741
AASS	-2.07298	0.0771715
AATBC	-0.1604	0.87713
AATF	-0.835838	0.431045
AATK	-1.20445	0.267833
AATK-AS1	0.278284	0.788893
ABAT	-0.711126	0.500173
ABCA1	1.47261	0.184647
ABCA10	0.408124	0.695465
ABCA12	-1.58141	0.158112
ABCA13	0.714335	0.498307
ABCA17P	2.12555	0.0714253
ABCA2	1.27159	0.244422
ABCA3	-0.871752	0.412448
ABCA4	0.017819	0.986284
ABCA5	-0.247309	0.811817
ABCA6	0.038085	0.970691
ABCA7	1.64833	0.143591
ABCA8	-0.624534	0.552223
ABCA9	-1.23045	0.258548
ABCA9-AS1	0.770175	0.466567
ABCB1	1.13373	0.294502
ABCB10	-2.31609	0.0539694
ABCB11	0.758465	0.473108
ABCB4	0.400465	0.70084
ABCB5	0.908466	0.394047
ABCB6	0.970218	0.364488
ABCB7	-1.04265	0.332021
ABCB9	1.43885	0.19367
ABCC1	-1.1446	0.290266
ABCC10	-0.936518	0.380404
ABCC11	-0.0120238	0.990745
ABCC12	0.431303	0.679312
ABCC13	-0.812148	0.443635
ABCC2	-0.999029	0.351291
ABCC3	-0.793729	0.4536
ABCC4	0.775911	0.463386
ABCC5	-0.831284	0.433445
ABCC5-AS1	0.0228974	0.982376
ABCC6P1	0.387026	0.710317
ABCC6P2	-0.513775	0.623338
ABCC8	1.49746	0.178252
ABCC9	-0.251552	0.808665
ABCD1	-0.882288	0.407105
ABCD2	0.2093	0.840218
ABCD3	2.91386	0.0227216
ABCD4	-1.30381	0.233827
ABCE1	1.85566	0.106196
ABCF1	-0.0168169	0.987055
ABCF1	0.00251065	0.998067
ABCF1	0.00251065	0.998067
ABCF1	0.00251065	0.998067
ABCF1	0.00251065	0.998067
ABCF1	0.00251065	0.998067
ABCF1	0.00251065	0.998067
ABCF2	0.69945	0.507002
ABCF3	-0.593457	0.571678
ABCG1	0.737132	0.485181
ABCG2	3.34087	0.0125395
ABCG4	1.42694	0.196949
ABCG5	0.37148	0.721348
ABCG8	1.55454	0.164318
ABHD1	1.31417	0.230505
ABHD10	2.82334	0.0258471
ABHD11	-1.15711	0.28545
ABHD11-AS1	-1.35879	0.216668
ABHD12	0.39156	0.707113
ABHD12B	-0.318478	0.759481
ABHD13	0.616596	0.557154
ABHD14B	-2.70612	0.0305819
ABHD15	-3.44912	0.0108277
ABHD16A	-0.404203	0.698214
ABHD16A	-0.572522	0.585008
ABHD16A	-0.572522	0.585008
ABHD16A	-0.572522	0.585008
ABHD16A	-0.572522	0.585008
ABHD16A	-0.391081	0.707451
ABHD16A	-0.416638	0.689511
ABHD16B	-0.171295	0.868873
ABHD17A	-0.55996	0.59309
ABHD17A	0.599801	0.567674
ABHD17A	0.234182	0.821593
ABHD17B	-0.234326	0.821486
ABHD17C	-3.9635	0.00551837
ABHD18	0.852861	0.422157
ABHD2	-2.30935	0.0545057
ABHD3	0.199988	0.847216
ABHD4	-1.76172	0.121811
ABHD5	-0.989462	0.355631
ABHD6	-0.597775	0.568951
ABHD8	0.249116	0.810474
ABI1	-0.134279	0.896988
ABI2	-0.951026	0.373489
ABI2	0.321072	0.757597
ABI3	1.91913	0.0967604
ABI3BP	1.49654	0.178485
ABL1	-1.22298	0.261188
ABL2	-3.38207	0.0118557
ABLIM1	1.00351	0.349272
ABLIM1	0.648861	0.537274
ABLIM2	1.1901	0.273073
ABLIM3	-3.44722	0.0108553
ABO	1.30752	0.232633
ABO	-0.183493	0.859651
ABR	0.496659	0.634754
ABRA	2.36127	0.0505076
ABRACL	-0.671922	0.523337
ABT1	-1.45432	0.189487
ABTB1	-0.65757	0.531984
ABTB2	-0.586569	0.576044
ACAA2	-4.48476	0.00290241
ACACA	0.373935	0.719601
ACACB	-0.899999	0.398236
ACACB	0.531829	0.611416
ACAD10	-1.6322	0.146972
ACAD8	-0.0818577	0.937068
ACAD9	-2.39558	0.048031
ACADL	-0.488304	0.640366
ACADM	1.44856	0.191036
ACADS	-1.23471	0.257054
ACADSB	-0.683776	0.516263
ACADVL	-1.94264	0.0934774
ACAN	-0.891768	0.40234
ACAP1	-1.36207	0.215679
ACAP2	-1.67854	0.137454
ACAP3	-0.943509	0.37706
ACAT1	-0.393662	0.70563
ACAT2	2.55069	0.0383002
ACBD3	-2.33321	0.0526296
ACBD4	-1.13733	0.293093
ACBD5	-0.3848	0.711892
ACBD6	-2.35185	0.0512103
ACCS	1.94056	0.0937635
ACCSL	0.698488	0.507567
ACD	0.694313	0.510025
ACE	1.41727	0.199643
ACE2	0.417896	0.688634
ACER1	0.168539	0.87096
ACER2	0.779496	0.461406
ACER3	0.581839	0.579054
ACHE	0.527749	0.614099
ACIN1	-0.413618	0.691621
ACKR1	-0.0828971	0.936271
ACKR2	1.25996	0.248348
ACKR3	-2.07778	0.076629
ACKR4	-1.56987	0.16075
ACLY	-0.0105054	0.991913
ACMSD	-0.0435971	0.966452
ACO1	0.198512	0.848327
ACO2	-1.79775	0.115577
ACOD1	0.453641	0.663915
ACOT1	0.857841	0.419582
ACOT11	-2.32287	0.0534346
ACOT12	-0.57819	0.581381
ACOT13	0.516184	0.62174
ACOT2	-3.06861	0.0182685
ACOT4	-0.463278	0.657325
ACOT6	3.85658	0.00632772
ACOT7	-1.6081	0.152163
ACOT8	-0.295729	0.776079
ACOX1	-0.341905	0.742529
ACOX2	-0.262379	0.800637
ACOX3	-2.52184	0.0399421
ACOXL	0.348957	0.737456
ACOXL-AS1	0.17204	0.86831
ACP1	-0.612083	0.559969
ACP2	0.348741	0.737612
ACP2	-0.545588	0.602415
ACP5	-0.841951	0.427838
ACP6	-2.70504	0.0306297
ACP7	-0.450755	0.665895
ACPP	0.317827	0.759954
ACPT	0.662589	0.52895
ACR	1.28244	0.240809
ACR	0.571206	0.585852
ACRBP	0.457104	0.661543
ACRV1	1.4672	0.186068
ACSBG1	-0.205608	0.842991
ACSBG2	-0.76021	0.472129
ACSF2	1.71583	0.130219
ACSF3	0.290149	0.78017
ACSL1	-2.05089	0.0797228
ACSL3	0.264195	0.799294
ACSL4	-1.58657	0.156947
ACSL5	2.84698	0.0249894
ACSM1	1.15209	0.287374
ACSM2A	-0.539679	0.606271
ACSM2B	-0.648804	0.537309
ACSM3	-2.19045	0.0649176
ACSM4	1.29941	0.235249
ACSM5	-0.153437	0.882415
ACSM5	-0.316168	0.76116
ACSM6	1.20105	0.269066
ACSS1	0.282354	0.785897
ACSS2	-0.330039	0.751097
ACSS3	1.33487	0.223994
ACTA1	0.0314449	0.975799
ACTA2	-1.18202	0.276061
ACTA2-AS1	1.5127	0.174428
ACTA2-AS1	-0.623735	0.552717
ACTA2-AS1	-0.623735	0.552717
ACTB	-4.77652	0.00206154
ACTBL2	1.99217	0.0869147
ACTC1	1.05338	0.327412
ACTG1	-2.06072	0.0785776
ACTG1P17	1.46633	0.186298
ACTG1P20	0.41877	0.688024
ACTG2	-0.696247	0.508885
ACTL10	-0.98543	0.357473
ACTL6A	1.18369	0.275442
ACTL6B	-0.549703	0.599737
ACTL7A	-0.567069	0.588509
ACTL7B	1.86033	0.105471
ACTL8	-0.248134	0.811204
ACTL9	0.332043	0.749648
ACTN1	-1.31189	0.231232
ACTN1-AS1	0.0627083	0.951764
ACTN2	-2.27944	0.0569538
ACTN3	1.32072	0.228426
ACTN4	-1.36188	0.215737
ACTR10	-1.97426	0.0892344
ACTR1A	-1.12949	0.296168
ACTR1B	-1.63209	0.146995
ACTR2	-0.551546	0.59854
ACTR3	-0.535508	0.609002
ACTR3B	0.762219	0.471005
ACTR3B	0.130992	0.899493
ACTR3BP2	-2.37797	0.0492863
ACTR3BP5	-0.482514	0.64427
ACTR3C	2.78344	0.027366
ACTR3C	-0.394901	0.704757
ACTR5	0.708155	0.501905
ACTR6	-2.60356	0.0354692
ACTR8	-2.78372	0.0273553
ACTRT1	0.580391	0.579977
ACTRT2	-0.189641	0.855011
ACTRT3	0.60019	0.567429
ACVR1	-2.13926	0.0699978
ACVR1B	2.37463	0.0495279
ACVR1C	1.96769	0.0901001
ACVR2A	-2.24407	0.059993
ACVR2B	-1.09436	0.310276
ACVR2B-AS1	1.99482	0.086577
ACVRL1	2.79408	0.0269522
ACY3	1.2714	0.244488
ACYP1	-1.16079	0.284047
ACYP2	0.924031	0.386433
ADA	-0.245365	0.813263
ADA2	0.310272	0.765453
ADAD1	0.436435	0.67576
ADAD2	-0.181201	0.861382
ADAL	-4.86833	0.00185585
ADAM10	0.459579	0.659851
ADAM11	-0.00359117	0.997236
ADAM12	-0.0458955	0.964685
ADAM12	0.146895	0.887386
ADAM12	0.65471	0.533718
ADAM15	-2.90392	0.0230442
ADAM17	-1.41676	0.199788
ADAM18	1.52627	0.171088
ADAM19	-0.00788428	0.993931
ADAM1A	1.74099	0.125543
ADAM2	0.473784	0.650178
ADAM20	1.12629	0.29743
ADAM20P1	2.11707	0.0723221
ADAM21	0.479377	0.64639
ADAM21P1	-0.752404	0.476517
ADAM22	1.40222	0.203908
ADAM23	-0.850053	0.423613
ADAM28	2.39771	0.0478815
ADAM30	2.24549	0.0598685
ADAM32	-0.765562	0.469137
ADAM33	-0.131999	0.898726
ADAM3A	-0.0344464	0.97349
ADAM5	-0.855392	0.420846
ADAM5	-0.529797	0.612752
ADAM6	1.04131	0.332599
ADAM7	2.52396	0.0398188
ADAM8	-1.16762	0.281457
ADAM9	0.69108	0.511934
ADAMDEC1	1.52058	0.172482
ADAMTS1	8.74592	5.36387e-05
ADAMTS10	-1.06795	0.321235
ADAMTS12	1.85228	0.106721
ADAMTS13	0.0217674	0.983245
ADAMTS14	0.0107617	0.991716
ADAMTS15	1.04012	0.333115
ADAMTS16	0.99785	0.351823
ADAMTS17	-0.510794	0.625318
ADAMTS18	0.496328	0.634976
ADAMTS19	2.09991	0.074173
ADAMTS19-AS1	0.22417	0.829073
ADAMTS2	0.403779	0.698512
ADAMTS20	-4.20047	0.00409975
ADAMTS3	0.980088	0.359925
ADAMTS4	0.0932225	0.928358
ADAMTS5	-0.426214	0.682844
ADAMTS6	-4.02537	0.00510225
ADAMTS7	0.712529	0.499357
ADAMTS7P1	1.17058	0.280343
ADAMTS7P1	-0.0079985	0.993843
ADAMTS7P1	-0.245024	0.813516
ADAMTS7P1	-0.795087	0.45286
ADAMTS8	0.245916	0.812853
ADAMTS9	-0.861775	0.417555
ADAMTS9-AS1	0.440091	0.673235
ADAMTS9-AS2	1.85663	0.106045
ADAMTSL1	0.354473	0.733498
ADAMTSL2	0.269301	0.795519
ADAMTSL2	0.255467	0.805759
ADAMTSL3	1.19021	0.273034
ADAMTSL4-AS1	1.47016	0.185289
ADAMTSL5	-2.76295	0.0281821
ADAP1	3.14175	0.016496
ADAP2	-1.8921	0.100674
ADAR	-1.36126	0.215924
ADARB1	2.08669	0.0756296
ADARB2	1.7115	0.131039
ADARB2-AS1	2.5336	0.0392642
ADAT1	-2.60292	0.0355023
ADAT2	-2.71718	0.0300988
ADCK1	-0.242171	0.815639
ADCK2	1.09817	0.30872
ADCK5	0.556201	0.595521
ADCY1	1.36511	0.214767
ADCY10	1.06426	0.322788
ADCY10P1	-0.374075	0.719501
ADCY2	-0.160741	0.876871
ADCY4	0.857961	0.419519
ADCY5	0.993147	0.353955
ADCY7	-1.01717	0.343172
ADCY8	1.5711	0.160467
ADCY9	1.02044	0.341725
ADCYAP1	0.614795	0.558276
ADCYAP1R1	0.676631	0.520519
ADD1	0.141039	0.891841
ADD2	0.726539	0.491251
ADD3	0.80481	0.447586
ADD3-AS1	1.87941	0.102564
ADGB	-0.774956	0.463915
ADGRA1	1.0122	0.345382
ADGRA1-AS1	0.240407	0.816953
ADGRA2	1.52768	0.170745
ADGRA3	2.81116	0.0263014
ADGRB1	0.112764	0.913407
ADGRB2	-1.85782	0.105859
ADGRB3	-0.557315	0.5948
ADGRD1	-1.0446	0.331179
ADGRD1-AS1	1.67489	0.138181
ADGRD2	0.350887	0.73607
ADGRE1	3.99918	0.00527407
ADGRE2	3.73303	0.00742765
ADGRE3	0.266557	0.797547
ADGRE4P	-0.449255	0.666925
ADGRE5	-0.643726	0.540409
ADGRF1	4.83773	0.00192177
ADGRF2	1.88918	0.101106
ADGRF3	-0.0776853	0.940268
ADGRF4	0.537371	0.607781
ADGRF5	0.719671	0.495214
ADGRG1	0.9505	0.373738
ADGRG2	0.472961	0.650736
ADGRG3	2.78434	0.0273309
ADGRG4	2.27181	0.0575957
ADGRG5	0.309255	0.766194
ADGRG6	-1.56311	0.162315
ADGRG7	0.202959	0.844982
ADGRL1	-5.80601	0.000677358
ADGRL2	-5.06923	0.00148066
ADGRL3	1.07942	0.316437
ADGRL3-AS1	1.12235	0.298991
ADGRL4	0.973757	0.362847
ADGRV1	1.36085	0.216048
ADH1A	0.0192503	0.985183
ADH1B	1.14238	0.291126
ADH1C	-1.60359	0.153154
ADH4	-0.732236	0.487981
ADH5	0.439232	0.673827
ADH6	2.11496	0.0725472
ADH7	0.099781	0.923336
ADHFE1	0.728105	0.490351
ADI1	-0.587473	0.57547
ADIG	0.995149	0.353046
ADIPOQ	0.641932	0.541506
ADIPOQ-AS1	1.75245	0.123467
ADIPOR1	-4.00934	0.00520668
ADIPOR2	0.450019	0.6664
ADIRF	-0.135433	0.896109
ADK	-0.0744456	0.942754
ADM	-1.21642	0.263524
ADNP	-0.957493	0.370437
ADNP-AS1	-0.164079	0.874339
ADNP2	1.63329	0.146741
ADO	-0.0809288	0.93778
ADORA1	0.451407	0.665447
ADORA2A-AS1	2.80634	0.0264832
ADORA2B	0.572769	0.584849
ADPGK	-1.27473	0.243373
ADPGK-AS1	-1.40452	0.203251
ADPRH	0.447002	0.668474
ADPRHL1	0.0442339	0.965962
ADPRHL2	-0.346818	0.738994
ADPRM	-1.90943	0.0981469
ADRA1A	-2.21202	0.0628892
ADRA1B	6.19653	0.000459975
ADRA1D	2.90993	0.0228485
ADRA2A	2.09603	0.0745974
ADRA2B	1.53703	0.168483
ADRA2C	-2.88947	0.0235224
ADRB1	0.865989	0.415392
ADRB2	4.44846	0.00303123
ADRB3	0.800523	0.449906
ADRM1	1.50431	0.176524
ADSL	1.33974	0.222484
ADSS	-3.17958	0.0156522
ADSSL1	-1.01187	0.345531
ADTRP	-2.09835	0.0743434
AEBP2	1.84966	0.107132
AEN	-1.74615	0.124604
AES	-0.482181	0.644494
AFAP1	0.551707	0.598434
AFAP1-AS1	-2.01135	0.0844983
AFAP1L1	2.33027	0.052857
AFAP1L2	2.48485	0.0421551
AFDN	-3.11999	0.0170033
AFDN-AS1	-1.06852	0.320995
AFF1	0.541714	0.604942
AFF2	-0.616286	0.557347
AFF3	0.947388	0.375214
AFF4	-2.29653	0.0555418
AFG1L	-0.40093	0.700514
AFG3L1P	2.77311	0.0277744
AFG3L2	-0.344033	0.740997
AFM	-0.702026	0.50549
AFMID	1.21202	0.2651
AFP	0.994598	0.353296
AFTPH	-0.157768	0.879126
AGA	-0.487787	0.640714
AGAP1	0.641421	0.541819
AGAP1-IT1	0.0897826	0.930993
AGAP11	1.48854	0.180524
AGAP12P	1.46215	0.187403
AGAP2	0.950593	0.373694
AGAP2-AS1	-2.17954	0.0659682
AGAP3	0.391048	0.707475
AGAP5	-0.0453828	0.965079
AGAP6	-0.0960976	0.926156
AGBL1	2.27867	0.0570184
AGBL1	1.75242	0.123473
AGBL2	0.285645	0.783477
AGBL3	2.54695	0.0385085
AGBL4	0.803797	0.448134
AGBL4-IT1	-0.32214	0.756821
AGBL5	-0.895405	0.400523
AGBL5-AS1	-0.374651	0.719092
AGER	1.11853	0.300513
AGER	1.07408	0.318661
AGER	1.07408	0.318661
AGER	1.11853	0.300513
AGER	1.07408	0.318661
AGER	1.07408	0.318661
AGFG1	-0.105326	0.919093
AGFG2	0.449318	0.666881
AGGF1	-2.81036	0.0263314
AGK	0.593578	0.571601
AGL	-1.17139	0.280037
AGMAT	-1.20652	0.267081
AGMO	1.38744	0.208173
AGO1	0.419534	0.687492
AGO2	-2.38055	0.0491007
AGO2	0.361337	0.728584
AGO3	1.9466	0.0929361
AGO4	-0.537631	0.607611
AGPAT1	-1.59524	0.155004
AGPAT1	-1.59524	0.155004
AGPAT1	-1.59524	0.155004
AGPAT1	-1.59524	0.155004
AGPAT1	-1.59524	0.155004
AGPAT2	-1.05087	0.328484
AGPAT3	3.71021	0.00765271
AGPAT3	3.70935	0.00766134
AGPAT4	-1.94857	0.0926672
AGPAT4-IT1	1.39027	0.207352
AGPAT5	0.27614	0.790472
AGPS	-1.80047	0.11512
AGR2	-0.666926	0.526337
AGR3	-0.419182	0.687737
AGRN	-1.00795	0.347281
AGRP	-0.0118642	0.990867
AGT	2.55236	0.0382069
AGTPBP1	-2.62049	0.0346096
AGTR1	-0.632514	0.547291
AGTR2	1.3954	0.205866
AGTRAP	-5.19949	0.00128276
AGVR6190	0.751946	0.476776
AGXT	0.98315	0.358518
AGXT2	0.816697	0.441197
AHCY	-1.42952	0.196233
AHCYL1	0.372023	0.720962
AHDC1	3.41434	0.0113484
AHI1	-1.03429	0.335646
AHNAK	-0.950479	0.373748
AHNAK2	-1.89293	0.100552
AHR	3.15141	0.016276
AHSA1	-0.38703	0.710314
AHSA2	-2.22823	0.0614074
AHSG	-0.184295	0.859045
AHSP	1.44242	0.192699
AICDA	-2.06876	0.0776531
AIDA	-6.06656	0.000522165
AIF1	0.874733	0.410931
AIF1	0.458855	0.660346
AIF1	1.67497	0.138166
AIF1	1.67497	0.138166
AIF1	1.67497	0.138166
AIF1	1.67497	0.138166
AIF1L	1.69492	0.13423
AIFM1	0.902139	0.397175
AIFM2	0.400195	0.70103
AIFM3	-0.224525	0.828808
AIG1	-2.71857	0.0300386
AIM2	5.59073	0.000845104
AIMP1	0.700052	0.506648
AIMP2	0.844314	0.426603
AIP	-1.96295	0.0907303
AIPL1	0.743938	0.481307
AIRE	-0.422676	0.685303
AJAP1	0.552038	0.59822
AJUBA	-2.06499	0.0780847
AK1	-1.37487	0.211863
AK3	-0.0856447	0.934164
AK4	1.24103	0.254852
AK5	1.29349	0.237176
AK7	-0.00647746	0.995014
AK8	-0.252657	0.807844
AK9	-0.917852	0.389442
AKAIN1	1.45623	0.188978
AKAP1	1.26804	0.245616
AKAP10	-0.790103	0.45558
AKAP11	1.0344	0.3356
AKAP12	-5.69634	0.000757629
AKAP13	-0.690105	0.51251
AKAP14	0.604629	0.564638
AKAP17A	-0.636703	0.544713
AKAP3	0.882227	0.407135
AKAP4	-0.353297	0.734341
AKAP5	-0.700977	0.506105
AKAP6	0.794811	0.45301
AKAP7	-3.05073	0.0187321
AKAP8	0.430697	0.679732
AKAP8L	-0.723275	0.493132
AKAP9	1.64083	0.145153
AKIP1	0.347829	0.738266
AKIRIN1	-0.599242	0.568026
AKIRIN2	-3.58075	0.00907832
AKNA	-0.328784	0.752005
AKNA	0.635858	0.545233
AKNAD1	2.30499	0.0548556
AKR1A1	-1.78362	0.117984
AKR1B1	-0.0193238	0.985126
AKR1B10	5.26698	0.00119194
AKR1B15	2.40295	0.0475157
AKR1C1	-1.30832	0.232375
AKR1C2	-0.275211	0.791157
AKR1C3	-1.5097	0.175174
AKR1C4	0.030849	0.976257
AKR1C6P	1.76019	0.122084
AKR1C8P	-0.378728	0.716195
AKR1D1	-0.0361552	0.972175
AKR1E2	-3.88312	0.00611538
AKR7A2	-3.0452	0.0188778
AKR7A2P1	2.11222	0.0728406
AKR7A3	-0.43936	0.673739
AKR7L	2.43215	0.0455283
AKT1	-0.731594	0.488349
AKT1S1	0.463735	0.657013
AKT2	2.31188	0.0543033
AKT3	-6.05246	0.000529464
AKTIP	-0.255447	0.805774
ALAD	3.46623	0.0105809
ALAS1	-1.42125	0.198532
ALAS2	0.0947357	0.927199
ALB	2.87292	0.0240825
ALCAM	0.196581	0.849781
ALDH16A1	-0.0263372	0.979729
ALDH18A1	0.508107	0.627106
ALDH1A1	-2.01201	0.0844162
ALDH1B1	1.47221	0.184752
ALDH1L1	0.0195269	0.98497
ALDH1L1-AS1	-0.351156	0.735877
ALDH1L1-AS2	0.794218	0.453333
ALDH1L2	-7.0149	0.000215988
ALDH2	0.18713	0.856905
ALDH3A1	0.701186	0.505983
ALDH3A2	0.0938198	0.9279
ALDH3B1	1.73627	0.126407
ALDH3B2	1.15777	0.285197
ALDH5A1	0.778912	0.461728
ALDH6A1	-1.03953	0.333372
ALDH7A1	-0.772479	0.465288
ALDH8A1	0.0883789	0.932069
ALDH9A1	-2.27856	0.0570274
ALDOA	-2.65577	0.0328871
ALDOB	-2.24708	0.0597285
ALDOC	-0.318961	0.75913
ALG1	-3.65889	0.00818645
ALG1	-1.854	0.106454
ALG1	-1.38807	0.20799
ALG10	-2.645	0.0334035
ALG10B	-2.23777	0.0605518
ALG12	3.5269	0.00975396
ALG12	-0.29566	0.776129
ALG13	-2.63319	0.0339788
ALG14	-0.937489	0.379938
ALG1L	-1.37254	0.212555
ALG1L2	-2.31912	0.0537294
ALG1L9P	-5.18418	0.00130442
ALG2	0.804933	0.44752
ALG3	-1.65786	0.141627
ALG5	-0.43042	0.679924
ALG6	1.89507	0.100236
ALG8	1.39914	0.20479
ALG9	-0.031873	0.975469
ALK	-0.810114	0.444728
ALKAL1	-0.723342	0.493093
ALKAL2	0.191188	0.853845
ALKBH1	-2.10971	0.0731101
ALKBH2	-0.760017	0.472237
ALKBH3	-0.474187	0.649905
ALKBH3-AS1	-0.24365	0.814539
ALKBH4	-0.827749	0.435315
ALKBH5	-0.413055	0.692014
ALKBH6	-1.18183	0.276132
ALKBH7	-2.24285	0.0601008
ALKBH8	-1.47463	0.184121
ALLC	-0.211912	0.838257
ALMS1	-1.86913	0.104121
ALMS1-IT1	1.13991	0.292087
ALMS1P1	0.00296341	0.997719
ALOX12	0.272101	0.793452
ALOX12-AS1	0.448406	0.667508
ALOX12B	0.351216	0.735834
ALOX12P2	1.46554	0.186506
ALOX12P2	0.426173	0.682872
ALOX15	0.047969	0.96309
ALOX15B	-2.58979	0.0361849
ALOX15P1	1.65657	0.141892
ALOX5	-0.19944	0.847629
ALOX5AP	-1.28851	0.238806
ALOXE3	-1.84786	0.107414
ALPI	0.826936	0.435745
ALPK1	-1.3848	0.208944
ALPK2	-1.09672	0.309308
ALPK3	-1.57809	0.158866
ALPL	-0.573495	0.584384
ALPP	1.67082	0.138998
ALPPL2	-0.915607	0.39054
ALS2	-0.379512	0.715639
ALS2CL	-1.67347	0.138466
ALS2CR12	2.50775	0.0407708
ALX1	0.749815	0.477978
ALX3	1.97072	0.0896999
ALX4	-1.68142	0.13688
ALYREF	0.0598322	0.953974
AMBN	1.63514	0.14635
AMBP	0.916043	0.390327
AMBRA1	0.56556	0.589479
AMD1	-1.88299	0.102028
AMDHD1	1.28571	0.23973
AMDHD2	-2.61523	0.0348742
AMELX	2.79186	0.0270378
AMELY	-0.873997	0.411305
AMER1	-0.319972	0.758395
AMER2	-0.0617076	0.952533
AMER3	1.74686	0.124476
AMFR	1.53765	0.168333
AMHR2	3.07559	0.0180908
AMIGO1	1.28978	0.23839
AMIGO2	-0.14564	0.88834
AMIGO3	-2.53305	0.0392954
AMMECR1	-2.26835	0.0578898
AMMECR1L	-3.04935	0.0187683
AMN	-1.52374	0.171706
AMN1	-1.44817	0.191141
AMOT	8.06263	9.02311e-05
AMOTL1	1.20454	0.267799
AMOTL2	0.68921	0.51304
AMPD1	-1.09366	0.31056
AMPD2	0.988731	0.355965
AMPH	1.27626	0.242863
AMT	0.524639	0.616149
AMTN	-1.67641	0.137878
AMY2A	1.0349	0.335383
AMY2B	-0.945488	0.376117
AMZ1	-0.754676	0.475237
AMZ2	1.10844	0.304556
AMZ2	0.633939	0.546414
AMZ2P1	-0.472048	0.651356
AMZ2P1	0.851692	0.422763
ANAPC1	0.286817	0.782616
ANAPC10	-0.463538	0.657148
ANAPC11	-2.48977	0.0418539
ANAPC13	0.116186	0.910792
ANAPC15	0.546171	0.602035
ANAPC16	-0.0106808	0.991778
ANAPC1P1	0.252126	0.808238
ANAPC2	0.373434	0.719957
ANAPC4	0.816548	0.441277
ANAPC5	-0.200827	0.846585
ANAPC7	-1.32652	0.226599
ANGEL1	-2.4336	0.0454322
ANGEL2	-3.72177	0.00753781
ANGPT1	0.109626	0.915805
ANGPT2	1.2678	0.245695
ANGPT4	-0.827893	0.435238
ANGPTL1	-0.716536	0.497029
ANGPTL2	0.260631	0.801932
ANGPTL3	-0.155627	0.880752
ANGPTL4	-2.876	0.0239772
ANGPTL5	-0.62751	0.55038
ANGPTL6	-0.515026	0.622508
ANGPTL7	0.762323	0.470946
ANGPTL8	2.06964	0.0775525
ANHX	0.335854	0.746894
ANK1	5.58663	0.000848723
ANK2	0.0619832	0.952321
ANK3	-0.153521	0.88235
ANKAR	1.92021	0.0966064
ANKDD1A	0.704951	0.503777
ANKDD1B	-0.73723	0.485125
ANKDD1B	-0.155189	0.881084
ANKFN1	-0.285025	0.783933
ANKFY1	-1.45061	0.190483
ANKH	-2.4167	0.0465688
ANKIB1	0.472294	0.651189
ANKK1	1.84508	0.107852
ANKLE1	0.0446398	0.96565
ANKLE2	-0.820968	0.438918
ANKMY1	-0.882736	0.406878
ANKMY2	0.203397	0.844653
ANKRA2	-2.38683	0.0486506
ANKRD1	3.36795	0.0120855
ANKRD11	0.301673	0.771729
ANKRD12	2.6651	0.0324468
ANKRD13A	1.05286	0.327633
ANKRD13B	1.94583	0.0930411
ANKRD13C	0.577523	0.581807
ANKRD13D	1.99324	0.0867787
ANKRD16	-0.0201074	0.984523
ANKRD17	0.351839	0.735387
ANKRD18B	-2.01627	0.0838888
ANKRD18CP	0.16472	0.873854
ANKRD18DP	-0.412493	0.692407
ANKRD19P	0.646109	0.538953
ANKRD2	0.515332	0.622305
ANKRD20A11P	1.52166	0.172217
ANKRD20A12P	-0.386341	0.710801
ANKRD20A12P	0.926513	0.385229
ANKRD20A19P	3.65421	0.00823715
ANKRD20A4	0.287857	0.781852
ANKRD20A5P	-0.0920946	0.929222
ANKRD20A5P	0.325806	0.754163
ANKRD20A5P	1.39889	0.204864
ANKRD20A8P	2.21354	0.0627484
ANKRD20A9P	0.833377	0.432341
ANKRD20A9P	0.80713	0.446335
ANKRD20A9P	1.16803	0.281303
ANKRD22	3.43609	0.0110196
ANKRD23	0.255391	0.805816
ANKRD24	1.48114	0.182429
ANKRD26	0.214866	0.836041
ANKRD26	-0.0385411	0.97034
ANKRD26P1	1.43634	0.194356
ANKRD26P3	-0.124671	0.904314
ANKRD26P3	0.417284	0.689061
ANKRD27	-0.301543	0.771825
ANKRD28	-1.48709	0.180895
ANKRD29	-2.05536	0.0791993
ANKRD30A	1.14686	0.289392
ANKRD30B	-0.171886	0.868426
ANKRD30BL	-0.186246	0.857572
ANKRD30BP2	-3.53452	0.00965509
ANKRD30BP3	-0.205614	0.842986
ANKRD30BP3	1.34376	0.221244
ANKRD30BP3	0.811215	0.444136
ANKRD31	1.3633	0.215312
ANKRD31	0.453542	0.663983
ANKRD31	-0.172941	0.867627
ANKRD33	-0.909816	0.393383
ANKRD33B	1.30131	0.234635
ANKRD34A	-0.306024	0.768551
ANKRD34B	0.562593	0.591391
ANKRD34C	1.09922	0.308292
ANKRD34C-AS1	-2.19004	0.0649561
ANKRD35	-0.560033	0.593043
ANKRD36B	-1.66373	0.140431
ANKRD36BP1	-0.965298	0.36678
ANKRD36BP2	-0.418755	0.688035
ANKRD36BP2	-0.234087	0.821665
ANKRD36BP2	-0.951427	0.373299
ANKRD36BP2	-0.372063	0.720933
ANKRD36C	-2.83373	0.0254666
ANKRD37	0.239927	0.817311
ANKRD39	0.607005	0.563147
ANKRD40	-0.366637	0.724799
ANKRD42	0.872495	0.41207
ANKRD44	-4.56799	0.00262923
ANKRD44-IT1	-4.44887	0.00302977
ANKRD45	0.0271084	0.979135
ANKRD49	-0.691815	0.511499
ANKRD50	-1.05927	0.324904
ANKRD52	2.26636	0.0580593
ANKRD53	0.507003	0.627842
ANKRD55	-1.9244	0.0960142
ANKRD6	0.5986	0.568431
ANKRD60	1.3895	0.207575
ANKRD61	1.59528	0.154994
ANKRD62	0.205318	0.843209
ANKRD62P1-PARP4P3	2.36617	0.0501464
ANKRD63	1.10802	0.304725
ANKRD65	1.23704	0.256241
ANKRD66	-0.433827	0.677564
ANKRD7	0.751825	0.476844
ANKRD9	0.461602	0.658469
ANKS1A	-0.555383	0.596051
ANKS1B	2.01829	0.0836392
ANKS3	-0.259979	0.802415
ANKS4B	0.136248	0.895488
ANKS6	0.15205	0.883468
ANKUB1	0.267934	0.796529
ANKZF1	-2.6545	0.0329474
ANLN	2.82245	0.0258801
ANO1	10.0715	2.14475e-05
ANO1-AS2	1.75852	0.122381
ANO10	-2.02125	0.083276
ANO2	0.67357	0.52235
ANO3	-1.07731	0.317313
ANO4	0.774722	0.464045
ANO5	0.306354	0.76831
ANO6	1.26386	0.247027
ANO7	-0.548877	0.600273
ANO7L1	-1.13549	0.293813
ANO8	0.46811	0.654033
ANO9	0.0579361	0.95543
ANOS1	0.502908	0.630573
ANOS1	1.05442	0.326966
ANOS1	-1.43759	0.194015
ANP32A	-2.48718	0.0420123
ANP32A-IT1	0.603664	0.565244
ANP32AP1	0.606752	0.563306
ANP32B	-0.72866	0.490032
ANP32C	1.09548	0.309817
ANP32D	-0.389403	0.708637
ANP32E	-1.90101	0.0993668
ANPEP	-7.20145	0.000183549
ANTXR1	2.40282	0.0475244
ANTXR2	-7.31587	0.000166387
ANTXRL	1.30324	0.234012
ANTXRLP1	-0.463874	0.656919
ANTXRLP1	-0.0241938	0.981378
ANTXRLP1	0.605241	0.564253
ANTXRLP1	0.486048	0.641885
ANXA1	0.908096	0.39423
ANXA10	-0.548999	0.600194
ANXA11	0.0576511	0.955649
ANXA13	0.607859	0.562612
ANXA2	0.250112	0.809734
ANXA2P1	-2.86488	0.0243601
ANXA2P2	-0.670441	0.524225
ANXA2P3	-1.86173	0.105254
ANXA2R	-0.874904	0.410844
ANXA3	-1.84263	0.108239
ANXA4	-1.76923	0.120487
ANXA5	-0.226657	0.827214
ANXA6	-3.26674	0.0138786
ANXA7	-0.179363	0.862771
ANXA9	-3.07759	0.0180403
AOAH	1.27085	0.244669
AOAH-IT1	-0.0817385	0.937159
AOC1	-3.42114	0.0112445
AOC2	1.13405	0.294376
AOC3	1.71776	0.129853
AOC4P	2.81259	0.0262476
AOX1	-1.04764	0.329869
AOX2P	0.9954	0.352932
AOX2P	1.62307	0.148919
AOX2P	0.128731	0.901217
AOX2P	0.587543	0.575426
AOX3P-AOX2P	1.38461	0.208999
AP1AR	-0.422574	0.685375
AP1B1	0.715683	0.497524
AP1B1P1	1.76915	0.120501
AP1G1	0.834032	0.431996
AP1G2	-2.76448	0.0281202
AP1M1	2.34309	0.0518721
AP1M2	-3.05941	0.0185054
AP1S1	2.95218	0.021521
AP1S2	4.562	0.00264791
AP1S3	1.21127	0.265369
AP2A1	-0.550458	0.599246
AP2A2	-0.114445	0.912121
AP2B1	0.328596	0.752142
AP2M1	-1.54658	0.1662
AP2S1	-2.39815	0.047851
AP3B1	-2.38553	0.0487431
AP3B2	-0.629726	0.549011
AP3D1	-0.0585591	0.954952
AP3M1	0.434093	0.67738
AP3M2	0.114816	0.911838
AP3S1	-1.63444	0.146498
AP4B1	-0.455478	0.662656
AP4B1-AS1	-1.36415	0.215056
AP4B1-AS1	-2.95048	0.0215728
AP4E1	-1.49554	0.178739
AP4M1	-0.470697	0.652274
AP4S1	-4.47314	0.00294298
AP5B1	-0.636689	0.544722
AP5M1	-0.803753	0.448158
AP5S1	1.86864	0.104195
AP5Z1	-0.401334	0.700229
APAF1	2.04892	0.079954
APBA2	1.15196	0.287424
APBA3	-2.19586	0.0644023
APBB1	1.58032	0.15836
APBB1IP	1.46194	0.187458
APBB2	-1.56449	0.161993
APC	-2.52652	0.0396709
APC2	-0.897792	0.399333
APCDD1	0.443672	0.670766
APCDD1L	-0.135936	0.895726
APCDD1L-AS1	0.238185	0.818609
APCS	0.674949	0.521525
APEH	-4.17472	0.00423255
APELA	-1.89965	0.0995657
APELA	-0.464662	0.656381
APEX1	-3.0643	0.0183791
APEX2	-1.89364	0.100448
APH1A	-3.50303	0.0100706
APH1B	-0.841888	0.427871
API5	1.78457	0.11782
APLF	-2.45506	0.0440291
APLN	1.0842	0.314456
APLNR	0.788622	0.45639
APLP1	2.51184	0.0405283
APLP2	-0.370114	0.72232
APMAP	-0.0640792	0.950712
APOA1	3.66305	0.00814171
APOA1-AS	-1.84768	0.107442
APOA2	0.739507	0.483827
APOA4	0.913981	0.391337
APOA5	2.2431	0.0600793
APOB	-0.583877	0.577756
APOBEC1	1.35132	0.218934
APOBEC2	2.81365	0.0262079
APOBEC3B-AS1	3.36626	0.0121132
APOBEC3C	1.05756	0.325628
APOBEC3D	-0.502031	0.63116
APOBEC3F	2.12358	0.0716328
APOBEC3G	5.81093	0.000673991
APOBEC3H	0.093379	0.928238
APOBEC4	0.728637	0.490045
APOBR	1.92387	0.0960897
APOC1	1.1166	0.301281
APOC1P1	0.279412	0.788062
APOC3	-0.642535	0.541138
APOD	1.04975	0.328966
APOE	0.551214	0.598755
APOF	-0.66737	0.52607
APOH	2.38869	0.0485185
APOL1	0.57055	0.586272
APOL2	0.789703	0.455799
APOL3	1.75292	0.123383
APOL4	1.665	0.140172
APOL5	0.625581	0.551574
APOL6	0.189707	0.854961
APOLD1	0.333783	0.748389
APOM	0.906522	0.395006
APOM	0.0590959	0.954539
APOM	0.0590959	0.954539
APOM	0.0590959	0.954539
APOM	0.0590959	0.954539
APOM	0.0590959	0.954539
APOM	0.0590959	0.954539
APOO	2.43952	0.0450406
APOOL	0.0241457	0.981415
APOOP5	-0.729984	0.489272
APOPT1	-1.25066	0.251525
APP	1.81741	0.112305
APPBP2	-1.305	0.233443
APPL1	-0.360021	0.729525
APPL2	-1.76162	0.121829
APRT	-2.5912	0.0361111
APTR	1.61898	0.1498
APTX	0.22655	0.827293
AQP1	1.56895	0.160961
AQP10	1.73148	0.127292
AQP11	0.57717	0.582033
AQP12A	-0.353213	0.734401
AQP12B	-1.30668	0.232903
AQP2	0.247722	0.81151
AQP3	-2.45156	0.0442546
AQP4	-0.843992	0.426771
AQP4-AS1	1.10991	0.303965
AQP5	0.361093	0.728758
AQP6	1.87904	0.10262
AQP7	0.0186918	0.985612
AQP7P1	-2.96201	0.021224
AQP8	1.92019	0.0966095
AQP9	2.21953	0.0621985
AQR	-0.756651	0.474126
AR	1.06286	0.323381
ARAF	1.22776	0.259497
ARAP1	-1.2609	0.248028
ARAP1-AS2	0.420703	0.686678
ARAP3	-0.876952	0.409804
ARC	1.44024	0.193291
ARCN1	1.16053	0.284145
AREG	-3.72948	0.00746219
AREG	-3.17181	0.0158216
ARF1	-2.70589	0.0305922
ARF3	0.346422	0.739278
ARF4	-2.21381	0.062724
ARF5	-0.166267	0.872681
ARF6	-1.12378	0.298426
ARFGAP1	1.32521	0.227013
ARFGAP2	-0.353501	0.734194
ARFGAP3	1.1875	0.274032
ARFGEF1	-1.81465	0.112759
ARFGEF2	-0.264102	0.799363
ARFGEF3	4.79844	0.00201023
ARFIP2	-0.265377	0.798419
ARFRP1	-2.18291	0.0656419
ARG1	0.540757	0.605566
ARG2	-3.64192	0.00837175
ARGFX	-1.39593	0.205712
ARGFXP2	1.51875	0.172933
ARGLU1	0.482242	0.644453
ARHGAP1	0.688348	0.51355
ARHGAP10	-1.20973	0.265925
ARHGAP11A	1.59531	0.154989
ARHGAP11B	-0.11845	0.909063
ARHGAP12	0.702192	0.505393
ARHGAP15	1.34386	0.221215
ARHGAP17	-1.05179	0.328091
ARHGAP18	-1.8452	0.107833
ARHGAP20	-0.382052	0.713838
ARHGAP21	-1.48271	0.182022
ARHGAP22	-0.608656	0.562113
ARHGAP23	0.479643	0.64621
ARHGAP23	0.49451	0.636195
ARHGAP23	1.13675	0.293318
ARHGAP23	0.969878	0.364647
ARHGAP23	0.631597	0.547857
ARHGAP23	0.0188318	0.985505
ARHGAP24	-3.37499	0.0119703
ARHGAP25	-0.0957856	0.926395
ARHGAP26	-2.06387	0.0782136
ARHGAP26-AS1	0.449313	0.666885
ARHGAP26-IT1	0.900672	0.397902
ARHGAP27	0.240991	0.816518
ARHGAP28	0.395946	0.70402
ARHGAP30	0.177022	0.86454
ARHGAP31	0.616075	0.557479
ARHGAP31-AS1	0.169725	0.870062
ARHGAP32	1.31905	0.228956
ARHGAP33	0.787578	0.456962
ARHGAP35	0.0305448	0.976491
ARHGAP36	0.916608	0.39005
ARHGAP39	0.584994	0.577045
ARHGAP4	1.04588	0.330628
ARHGAP40	-4.14489	0.00439234
ARHGAP40	-1.8073	0.113977
ARHGAP42	3.62495	0.00856161
ARHGAP42	0.136579	0.895236
ARHGAP44	0.340131	0.743808
ARHGAP45	-0.889315	0.403569
ARHGAP5	-1.87009	0.103975
ARHGAP5-AS1	-0.96883	0.365134
ARHGAP6	-0.372648	0.720516
ARHGAP9	-0.80585	0.447025
ARHGDIA	-0.624089	0.552498
ARHGDIB	-0.572356	0.585114
ARHGDIG	0.657957	0.53175
ARHGEF1	-2.70672	0.0305559
ARHGEF1	0.747202	0.479457
ARHGEF10	-1.85032	0.107028
ARHGEF10L	-0.202289	0.845486
ARHGEF11	-4.76886	0.00207982
ARHGEF12	0.415303	0.690443
ARHGEF15	-0.814732	0.442249
ARHGEF16	0.444289	0.67034
ARHGEF17	0.382542	0.713491
ARHGEF18	0.698447	0.507591
ARHGEF18	1.1647	0.282562
ARHGEF19	0.872081	0.41228
ARHGEF2	-5.4854	0.000943731
ARHGEF25	-1.4518	0.190163
ARHGEF26	-0.776009	0.463332
ARHGEF26-AS1	1.67626	0.137907
ARHGEF28	1.63227	0.146958
ARHGEF3	0.321926	0.756977
ARHGEF3-AS1	-2.82575	0.0257586
ARHGEF33	1.48092	0.182486
ARHGEF35	-0.448102	0.667717
ARHGEF37	0.663262	0.528544
ARHGEF38	1.85005	0.107071
ARHGEF38-IT1	1.00925	0.346699
ARHGEF39	-1.46623	0.186324
ARHGEF4	0.678705	0.519281
ARHGEF40	1.66988	0.139187
ARHGEF5	-0.902159	0.397165
ARHGEF6	0.141055	0.891828
ARHGEF7	1.2876	0.239108
ARHGEF7-AS1	0.345577	0.739886
ARHGEF7-AS2	0.221323	0.831204
ARHGEF7-IT1	1.91645	0.0971417
ARHGEF9	-11.2507	1.03379e-05
ARHGEF9-IT1	-0.0738772	0.94319
ARID1A	-0.346115	0.739499
ARID1B	-1.02125	0.341366
ARID2	1.85104	0.106916
ARID3A	-1.21224	0.265022
ARID3B	-0.848805	0.424262
ARID3C	-1.36922	0.213539
ARID4A	-1.70509	0.132264
ARID4B	-2.01854	0.0836092
ARID5A	-0.436298	0.675855
ARID5B	-1.28503	0.239954
ARIH1	-1.41927	0.199085
ARIH2	-2.75283	0.0285948
ARIH2	-2.05475	0.0792702
ARIH2OS	-1.37144	0.212882
ARL1	0.0152226	0.988282
ARL10	-2.72912	0.0295862
ARL11	-0.672594	0.522935
ARL13A	0.646875	0.538485
ARL13B	-1.99352	0.0867432
ARL14	-1.01846	0.3426
ARL14EP	1.7489	0.124107
ARL14EPL	0.737673	0.484872
ARL15	-3.672	0.00804636
ARL16	-1.57467	0.159649
ARL17A	0.756553	0.474182
ARL2BP	3.04295	0.0189374
ARL3	1.3319	0.224916
ARL4A	-4.05716	0.00490191
ARL4C	-1.20199	0.268725
ARL4D	-1.0737	0.318823
ARL5B	1.97618	0.0889828
ARL5C	0.775871	0.463409
ARL6	-0.262548	0.800513
ARL6IP1	0.655419	0.533288
ARL6IP4	-0.945247	0.376232
ARL6IP5	-1.96242	0.0908005
ARL6IP6	-1.68365	0.136439
ARL8A	-4.27808	0.00372639
ARL8B	-3.53983	0.00958689
ARL8B	-3.01455	0.0197085
ARL8B	-2.70792	0.0305029
ARL9	1.45186	0.190146
ARMC1	-1.14007	0.292023
ARMC10	2.48093	0.0423971
ARMC10	1.79171	0.116601
ARMC12	-0.459386	0.659983
ARMC2-AS1	-2.39989	0.0477289
ARMC3	-0.385885	0.711124
ARMC4	0.974588	0.362462
ARMC5	1.46911	0.185565
ARMC6	-0.0555481	0.957265
ARMC7	0.378084	0.716653
ARMC8	-1.30179	0.234481
ARMC9	0.283141	0.785318
ARMC9	-0.160306	0.8772
ARMC9	1.68569	0.136038
ARMCX1	-0.253914	0.806912
ARMCX2	0.490956	0.638582
ARMCX3	2.12359	0.071631
ARMCX4	3.2797	0.0136338
ARMCX4	-2.58448	0.036465
ARMCX4	2.12633	0.0713429
ARMCX4	1.65322	0.142579
ARMCX4	1.0825	0.315157
ARMCX4	1.57023	0.160667
ARMCX4	-1.23953	0.255372
ARMCX4	1.23917	0.255499
ARMCX4	-0.923203	0.386835
ARMCX4	0.521592	0.618161
ARMCX4	0.724031	0.492696
ARMCX4	0.96354	0.367601
ARMCX4	0.963131	0.367792
ARMCX4	0.652487	0.535068
ARMCX4	-0.165634	0.873161
ARMCX4	-0.231039	0.82394
ARMCX6	1.18034	0.276687
ARMS2	1.81999	0.111882
ARMT1	-2.17722	0.0661937
ARNT	-4.40587	0.00319052
ARNT2	-1.51017	0.175059
ARNTL	-3.4776	0.0104204
ARNTL2	0.431458	0.679205
ARNTL2-AS1	-0.330682	0.750632
ARPC1A	-1.04408	0.331404
ARPC1B	-2.36085	0.0505388
ARPC2	-0.297884	0.774501
ARPC3	-1.86011	0.105505
ARPC5	-2.12353	0.0716378
ARPC5L	0.417849	0.688667
ARPIN	-1.84964	0.107134
ARPP19	-0.640652	0.542291
ARPP21	1.46525	0.186582
ARRB1	0.341225	0.743019
ARRB2	0.496034	0.635172
ARRDC1	-1.10674	0.305244
ARRDC1-AS1	0.875482	0.410551
ARRDC2	0.22306	0.829904
ARRDC3	-4.53411	0.00273684
ARRDC3-AS1	-0.0613414	0.952814
ARRDC4	-2.70963	0.0304278
ARRDC5	-0.314269	0.762542
ARSA	-0.693319	0.510611
ARSB	-3.4117	0.0113891
ARSD	-2.2697	0.0577753
ARSE	3.10909	0.0172637
ARSF	-0.382683	0.713391
ARSG	1.66017	0.141155
ARSH	-0.270276	0.794799
ARSI	2.53404	0.0392393
ARSJ	-2.49969	0.0412525
ARSK	0.124644	0.904335
ART1	1.73872	0.125958
ART3	2.53709	0.0390651
ART4	1.11374	0.302425
ART5	1.31903	0.228962
ARTN	-2.17019	0.0668818
ARV1	-1.58545	0.157197
ARVCF	1.80759	0.113929
ARX	-0.995083	0.353076
ASAH1	-0.590201	0.57374
ASAH2	-4.32373	0.00352436
ASAP1	-1.33204	0.224875
ASAP1-IT1	-0.448667	0.667329
ASAP1-IT2	0.277261	0.789647
ASAP2	-2.93053	0.0221907
ASAP3	0.424553	0.683998
ASB1	-5.55606	0.000876238
ASB10	0.858762	0.419106
ASB11	0.401801	0.699901
ASB12	0.470855	0.652167
ASB13	0.762058	0.471095
ASB14	-0.136474	0.895316
ASB15	-0.416386	0.689688
ASB16	1.65339	0.142545
ASB16-AS1	-0.471714	0.651584
ASB17	1.76465	0.121292
ASB18	0.987157	0.356684
ASB2	1.28356	0.24044
ASB4	-0.830373	0.433927
ASB5	1.13404	0.29438
ASB6	0.776263	0.463192
ASB7	-4.42983	0.00309979
ASB8	0.684772	0.515671
ASB9	4.40002	0.00321309
ASB9P1	-1.63015	0.147407
ASCC1	0.621168	0.55431
ASCC2	0.138068	0.894102
ASCC3	-0.819917	0.439478
ASCL1	3.14577	0.016404
ASCL2	1.20323	0.268275
ASCL3	0.541411	0.60514
ASCL4	0.266906	0.797289
ASF1A	-3.47931	0.0103964
ASF1B	1.93237	0.0948981
ASGR1	0.24241	0.815462
ASGR2	0.78442	0.458695
ASH1L-AS1	2.6862	0.0314731
ASH2L	0.518771	0.620027
ASIC1	-0.608523	0.562196
ASIC2	-1.09452	0.310208
ASIC3	0.856258	0.420399
ASIC4	0.51385	0.623288
ASIC5	0.641648	0.54168
ASIP	-1.42288	0.198076
ASL	-1.5044	0.1765
ASMTL	0.415799	0.690097
ASMTL-AS1	1.19781	0.270246
ASMTL-AS1	0.754829	0.475151
ASNA1	-0.653296	0.534576
ASNS	-9.58753	2.95877e-05
ASNS	-7.98227	9.6153e-05
ASNS	-6.70918	0.000284112
ASNSD1	0.811308	0.444086
ASPA	1.9406	0.0937578
ASPDH	-0.349276	0.737227
ASPG	0.804788	0.447598
ASPH	-0.444454	0.670227
ASPHD1	-1.22351	0.261
ASPHD2	2.3929	0.0482197
ASPM	-0.702711	0.505089
ASPN	0.000777723	0.999401
ASPSCR1	0.406421	0.696658
ASRGL1	2.92431	0.0223871
ASS1	-1.91714	0.0970439
ASTE1	0.736777	0.485384
ASTL	0.300074	0.772899
ASTN1	0.641057	0.542043
ASTN2	-0.00421891	0.996752
ASTN2-AS1	1.32988	0.225547
ASTN2-AS1	-0.972799	0.363291
ASXL1	-0.42526	0.683506
ASXL2	-0.626114	0.551244
ASXL2	0.00571773	0.995599
ASXL3	-0.500937	0.63189
ASZ1	0.246173	0.812662
ATAD1	1.6013	0.153659
ATAD2B	0.528264	0.61376
ATAD2B	-1.19445	0.271474
ATAD3A	-1.75081	0.123762
ATAD3B	1.26716	0.245913
ATAD3C	2.12112	0.0718925
ATAD5	0.26135	0.801399
ATAT1	-0.3832	0.713025
ATAT1	-0.0479654	0.963093
ATAT1	-0.3832	0.713025
ATAT1	-0.3832	0.713025
ATAT1	-0.3832	0.713025
ATAT1	-0.3832	0.713025
ATAT1	-0.3832	0.713025
ATCAY	-0.751078	0.477265
ATE1	0.898465	0.398999
ATE1-AS1	0.465794	0.65561
ATF1	-2.64525	0.0333914
ATF2	-0.523404	0.616964
ATF3	0.613413	0.559139
ATF4	-1.58251	0.157863
ATF6	-3.10371	0.0173939
ATF6B	-1.53912	0.167981
ATF7	-0.77121	0.465993
ATF7IP	-0.1508	0.884417
ATF7IP2	0.597354	0.569216
ATG10	-2.8371	0.0253444
ATG101	-0.853718	0.421713
ATG12	-1.29338	0.237213
ATG13	0.909836	0.393373
ATG14	-3.21131	0.0149798
ATG16L1	-0.977444	0.361143
ATG16L2	0.131352	0.899219
ATG2A	0.0273024	0.978986
ATG2B	-2.36949	0.0499028
ATG3	1.33225	0.224809
ATG4A	0.810742	0.44439
ATG4B	-2.79698	0.0268402
ATG4C	-0.107739	0.917247
ATG4D	-0.892201	0.402123
ATG5	-2.45147	0.0442605
ATG7	-1.72675	0.12817
ATG9A	-1.33258	0.224706
ATG9B	0.721085	0.494397
ATIC	-1.14501	0.290105
ATL1	1.4424	0.192704
ATL2	1.52925	0.170362
ATL3	0.184481	0.858905
ATM	-1.54201	0.167288
ATMIN	1.71424	0.13052
ATMIN	0.739878	0.483616
ATMIN	0.130294	0.900026
ATN1	-0.293693	0.77757
ATOH1	0.566943	0.58859
ATOH7	0.0625578	0.95188
ATOH8	0.409674	0.694379
ATOX1	-0.147413	0.886992
ATP10A	-1.05795	0.325462
ATP10B	1.38783	0.208061
ATP10D	2.34129	0.0520093
ATP11A	-0.498102	0.633787
ATP11A-AS1	0.726553	0.491243
ATP11AUN	1.20933	0.266068
ATP11B	0.383718	0.712658
ATP11C	0.000393312	0.999697
ATP12A	-0.614758	0.5583
ATP13A1	0.511861	0.624609
ATP13A2	-2.69626	0.03102
ATP13A4	-0.538002	0.607369
ATP13A4-AS1	-0.819125	0.4399
ATP13A5	-0.103608	0.920407
ATP13A5	-0.0122543	0.990567
ATP13A5	0.0235016	0.981911
ATP13A5-AS1	1.20698	0.266915
ATP1A1	-1.96235	0.0908103
ATP1A1-AS1	-0.675315	0.521306
ATP1A2	1.39	0.207429
ATP1A3	0.263739	0.799631
ATP1A4	-0.316568	0.760869
ATP1B1	-1.66598	0.139974
ATP1B2	-0.0489151	0.962363
ATP1B3	3.57193	0.00918535
ATP1B4	0.356655	0.731934
ATP23	2.01376	0.0841983
ATP2A1	1.21407	0.264364
ATP2A1-AS1	0.236181	0.820103
ATP2A2	0.242117	0.81568
ATP2A3	4.89707	0.00179623
ATP2B1	-1.42308	0.198022
ATP2B1-AS1	1.42418	0.197713
ATP2B2	1.70402	0.132471
ATP2B2-IT2	-1.74063	0.125608
ATP2B3	1.49071	0.179969
ATP2B4	-3.48471	0.0103213
ATP2C1	-0.318941	0.759144
ATP2C2	-0.402014	0.699752
ATP4A	1.14344	0.290715
ATP4B	-1.27276	0.244031
ATP5A1	-0.789604	0.455853
ATP5B	-0.525627	0.615498
ATP5C1	-0.450956	0.665757
ATP5D	-2.28257	0.0566928
ATP5EP2	-0.17572	0.865525
ATP5F1	-0.491692	0.638087
ATP5G1	-0.428746	0.681086
ATP5G2	-3.33449	0.0126491
ATP5G3	-1.52732	0.170833
ATP5H	-1.53471	0.169041
ATP5I	-0.123485	0.905219
ATP5J	1.57982	0.158474
ATP5L	2.80876	0.0263916
ATP5L2	-0.156789	0.87987
ATP5O	1.62732	0.148009
ATP5S	-0.641445	0.541805
ATP5SL	-1.23247	0.257842
ATP5SL	-1.8392	0.108784
ATP6AP1	-2.1061	0.0734992
ATP6AP1L	-2.45444	0.0440688
ATP6AP2	0.346053	0.739544
ATP6V0A1	-1.17149	0.279998
ATP6V0A4	1.83012	0.110238
ATP6V0B	0.0242878	0.981306
ATP6V0C	-1.96107	0.0909806
ATP6V0CP3	1.4179	0.199469
ATP6V0D1	1.40429	0.203317
ATP6V0D2	1.86865	0.104194
ATP6V0E1	-1.9183	0.0968784
ATP6V0E2	0.864198	0.41631
ATP6V0E2-AS1	-0.0600097	0.953837
ATP6V1A	-0.68384	0.516225
ATP6V1B1	1.63834	0.145676
ATP6V1B2	-0.0584429	0.955041
ATP6V1C1	-2.24335	0.0600573
ATP6V1C2	-0.0955531	0.926573
ATP6V1D	-0.618456	0.555996
ATP6V1E1	2.39488	0.0480804
ATP6V1F	-0.215789	0.83535
ATP6V1G1	-1.47277	0.184606
ATP6V1G3	0.0876283	0.932644
ATP6V1H	-0.0947922	0.927155
ATP7A	-2.8056	0.0265114
ATP7B	1.0104	0.346186
ATP8A1	-0.127447	0.902196
ATP8A2	-3.67329	0.00803275
ATP8B1	2.09853	0.0743231
ATP8B2	-0.359926	0.729593
ATP8B3	-0.985931	0.357244
ATP8B4	0.487302	0.64104
ATP8B5P	0.724009	0.492709
ATP8B5P	-1.18247	0.275896
ATP8B5P	-0.569803	0.586751
ATP8B5P	0.119129	0.908544
ATP9A	-3.28733	0.0134919
ATP9B	-0.813402	0.442962
ATPAF1	1.03157	0.336837
ATPAF2	-0.57183	0.585451
ATPIF1	-1.14923	0.288476
ATR	2.18284	0.0656481
ATRAID	-2.8852	0.0236656
ATRN	0.0373623	0.971247
ATRNL1	0.555491	0.595981
ATRX	-1.43531	0.19464
ATXN1	-1.23865	0.255681
ATXN10	0.776171	0.463243
ATXN1L	-1.2291	0.259025
ATXN2	-0.307814	0.767245
ATXN2L	-2.68955	0.0313213
ATXN3	0.218173	0.833563
ATXN3L	1.04328	0.331749
ATXN7	-2.36749	0.0500492
ATXN7L1	-0.0816268	0.937245
ATXN7L2	1.62501	0.148503
ATXN7L3	-0.644728	0.539796
ATXN7L3B	-2.79608	0.0268749
ATXN8OS	0.415469	0.690328
AUH	0.87757	0.409491
AUNIP	-2.11243	0.0728178
AUP1	-1.58483	0.157338
AURKA	-0.56557	0.589473
AURKAIP1	0.128322	0.901529
AURKAPS1	-0.237199	0.819343
AURKB	0.168842	0.87073
AURKC	1.07654	0.317636
AUTS2	3.03492	0.0191521
AVEN	-0.530696	0.612161
AVIL	0.802231	0.448981
AVL9	-3.13621	0.0166236
AVP	0.82761	0.435388
AVPI1	-2.31827	0.0537967
AVPR1A	0.713503	0.498791
AVPR1B	4.42688	0.0031108
AVPR2	-0.396847	0.703386
AWAT1	-1.0664	0.321886
AWAT2	1.53137	0.169849
AXDND1	2.14501	0.0694075
AXIN1	-1.33511	0.223919
AXIN2	0.146691	0.887541
AXL	-3.51982	0.00984672
AZFP	0.419158	0.687754
AZFP	-0.47718	0.647876
AZGP1	-0.990845	0.355002
AZGP1P1	1.26769	0.245732
AZI2	-5.44447	0.000985479
AZIN1	-2.26085	0.0585313
AZIN1-AS1	0.74668	0.479752
AZIN2	1.57426	0.159743
AZU1	-1.55375	0.164504
B2M	-0.56495	0.589872
B3GALNT1	-0.0573256	0.955899
B3GALNT2	-2.75919	0.0283349
B3GALT1	0.482431	0.644325
B3GALT1	0.199419	0.847645
B3GALT2	0.716159	0.497249
B3GALT4	-1.00109	0.350362
B3GALT4	-1.00109	0.350362
B3GALT4	-1.00109	0.350362
B3GALT4	-1.00109	0.350362
B3GALT4	-1.507	0.175851
B3GALT5	0.528567	0.613561
B3GALT5-AS1	0.20466	0.843703
B3GALT6	-0.699451	0.507001
B3GAT1	0.739142	0.484035
B3GAT2	0.0718419	0.944752
B3GAT3	-1.59315	0.155469
B3GLCT	-0.25537	0.805831
B3GNT2	1.42497	0.197495
B3GNT3	-0.994786	0.353211
B3GNT4	0.267579	0.796792
B3GNT5	-1.62201	0.149146
B3GNT6	-0.513464	0.623545
B3GNT7	2.48414	0.0421985
B3GNT8	0.0169865	0.986925
B3GNT9	-1.15435	0.286508
B3GNTL1	-0.210061	0.839646
B4GALNT1	-0.136483	0.895309
B4GALNT2	0.849907	0.423689
B4GALNT3	1.46849	0.185728
B4GALNT4	1.29746	0.235884
B4GALT1	-3.12132	0.016972
B4GALT1-AS1	-0.759216	0.472687
B4GALT2	-1.36085	0.216046
B4GALT3	-2.6774	0.0318754
B4GALT4	2.2103	0.0630488
B4GALT4-AS1	-0.968229	0.365413
B4GALT5	-0.193995	0.851729
B4GALT6	-1.11358	0.302489
B4GALT7	-0.788822	0.456281
B4GAT1	0.795063	0.452873
B9D1	-1.54875	0.165685
B9D2	1.22677	0.259848
BAALC	0.39301	0.70609
BAALC-AS2	-0.860564	0.418178
BAAT	-0.304328	0.76979
BABAM1	-4.32003	0.00354027
BACE1	2.03825	0.0812194
BACE1-AS	-0.791735	0.454688
BACE2	0.484012	0.643258
BACH1	2.70356	0.0306951
BACH1-IT2	1.14147	0.291481
BACH2	-0.264245	0.799256
BAD	-0.176628	0.864838
BAG1	-1.17127	0.280082
BAG2	0.395816	0.704112
BAG3	1.88765	0.101333
BAG4	0.326849	0.753406
BAG5	0.415599	0.690236
BAG6	-1.12185	0.299189
BAG6	-0.917981	0.389379
BAG6	-1.12185	0.299189
BAG6	-1.12185	0.299189
BAG6	-1.30379	0.233832
BAG6	-0.917981	0.389379
BAG6	-0.917981	0.389379
BAHCC1	2.51783	0.0401764
BAHD1	-0.443352	0.670986
BAHD1	0.899603	0.398433
BAIAP2	-0.336521	0.746412
BAIAP2-AS1	-1.70105	0.133041
BAIAP2L1	-2.46736	0.0432449
BAIAP2L2	-0.0994361	0.9236
BAIAP3	0.861755	0.417565
BAK1	0.775683	0.463513
BAMBI	-1.02736	0.33868
BANCR	-0.576849	0.582238
BANF1	-0.185303	0.858284
BANF2	-1.03904	0.333583
BANK1	0.276028	0.790555
BANP	1.79918	0.115336
BAP1	-2.90891	0.0228816
BARD1	-1.12347	0.298548
BARHL1	0.776878	0.462852
BARHL2	-0.410013	0.694142
BARX1	-0.101172	0.922271
BARX1-AS1	0.400636	0.70072
BARX2	-0.15085	0.88438
BASP1	0.76439	0.469791
BASP1P1	0.787582	0.45696
BATF	1.51772	0.173187
BATF2	2.43924	0.0450585
BATF3	1.15402	0.286632
BAX	-0.58173	0.579123
BAZ1A	-1.29581	0.236419
BAZ1A	-1.90043	0.0994514
BAZ1B	1.99993	0.0859289
BAZ2A	0.21685	0.834554
BAZ2B	-2.27655	0.057196
BAZ2B	0.267808	0.796622
BBC3	0.79227	0.454396
BBIP1	-0.216175	0.83506
BBOF1	-2.62274	0.0344969
BBOX1	0.932437	0.382366
BBOX1-AS1	-0.297909	0.774483
BBS1	0.31818	0.759697
BBS10	-2.94926	0.0216099
BBS12	0.258128	0.803786
BBS12	1.51383	0.174149
BBS2	-0.561621	0.592018
BBS4	-5.63492	0.000807198
BBS5	-2.0044	0.0853665
BBS7	0.184941	0.858558
BBS9	-4.42356	0.00312327
BBX	1.85685	0.106011
BCAM	3.70445	0.00771074
BCAN	-1.67629	0.137903
BCAP29	0.740243	0.483408
BCAP31	-2.98475	0.0205535
BCAP31	-2.44633	0.0445945
BCAP31	-2.22713	0.0615065
BCAP31	-1.17217	0.279743
BCAR1	-1.60085	0.153758
BCAR3	0.781919	0.460071
BCAR4	-0.747432	0.479327
BCAS1	0.887026	0.404718
BCAS2	0.522277	0.617708
BCAS3	-1.26053	0.248155
BCAS4	-1.9391	0.0939645
BCAT1	-3.50066	0.0101027
BCAT2	-2.07623	0.0768034
BCCIP	1.22031	0.262136
BCDIN3D	0.906075	0.395227
BCDIN3D-AS1	-1.1279	0.296795
BCHE	-6.55718	0.000326769
BCKDHA	-0.886452	0.405007
BCKDHB	-3.69936	0.0077623
BCKDK	-1.6938	0.134448
BCL10	-0.462593	0.657793
BCL11A	6.88076	0.000243312
BCL11B	-0.594584	0.570965
BCL2	-0.435981	0.676074
BCL2A1	1.11768	0.30085
BCL2L1	-0.660179	0.530406
BCL2L10	1.21516	0.263975
BCL2L12	3.71205	0.00763428
BCL2L13	0.68041	0.518265
BCL2L14	0.645995	0.539022
BCL2L15	-1.03775	0.334144
BCL6	0.669455	0.524817
BCL6B	0.547472	0.601188
BCL7A	1.29784	0.235761
BCL7B	1.11635	0.301382
BCL7C	-3.14843	0.0163437
BCL9	-1.90883	0.0982338
BCL9L	2.49725	0.0413995
BCLAF1	0.120906	0.907187
BCO1	-0.312535	0.763804
BCO2	0.533904	0.610054
BCOR	0.701512	0.505791
BCORL1	1.82694	0.110752
BCORP1	-0.721268	0.494291
BCRP2	-0.40539	0.697381
BCRP3	-2.26315	0.0583338
BCS1L	-2.28861	0.0561914
BDH1	0.00618767	0.995237
BDH2	-4.61363	0.00249159
BDKRB1	0.0289158	0.977745
BDKRB2	2.21598	0.0625241
BDNF	-0.336539	0.746399
BDNF-AS	1.77971	0.11866
BDP1	-0.608024	0.562509
BEAN1	0.519338	0.619652
BEAN1	0.968536	0.365271
BECN1	-0.736117	0.48576
BEGAIN	-0.902333	0.397078
BEND2	1.62685	0.148111
BEND3	-0.84855	0.424395
BEND3P3	-1.30325	0.234009
BEND4	0.568873	0.587349
BEND5	0.218679	0.833184
BEND6	-0.917243	0.38974
BEND7	0.559565	0.593346
BEST1	0.550878	0.598973
BEST2	0.348628	0.737693
BEST3	0.538966	0.606738
BEST4	1.9332	0.0947818
BET1	0.964714	0.367053
BET1L	-0.783037	0.459455
BEX1	-0.615549	0.557806
BEX2	0.958689	0.369875
BEX3	-0.0926424	0.928802
BEX4	-0.608639	0.562123
BEX5	-0.853039	0.422064
BFAR	-2.75171	0.0286408
BFSP1	-0.693879	0.510281
BFSP2	0.899653	0.398408
BFSP2-AS1	0.687618	0.513982
BGN	-1.81718	0.112343
BHLHA15	0.231871	0.823319
BHLHA9	1.58658	0.156944
BHLHB9	-0.604979	0.564418
BHLHE22	0.45985	0.659665
BHLHE23	0.572717	0.584883
BHLHE40	-0.963605	0.367571
BHLHE40-AS1	-0.165167	0.873515
BHLHE41	0.2358	0.820386
BHMG1	0.13671	0.895136
BHMT	-2.51997	0.0400514
BHMT2	1.75724	0.122608
BICC1	1.03213	0.336591
BICD1	0.32538	0.754471
BICD2	0.0108012	0.991686
BICDL1	-0.800623	0.449852
BICDL2	0.377992	0.716718
BICRA	-0.051232	0.960582
BICRAL	-1.05972	0.32471
BID	3.16231	0.0160315
BIK	0.410362	0.693897
BIN1	-0.667599	0.525932
BIN2	-2.96544	0.0211212
BIN3	-0.673838	0.52219
BIN3-IT1	0.323582	0.755775
BIRC2	0.0611475	0.952963
BIRC3	4.78158	0.00204957
BIRC5	1.62023	0.14953
BIRC6	-0.245706	0.813009
BIRC7	-1.57468	0.159645
BIRC8	1.35201	0.218721
BLACE	0.159787	0.877594
BLID	-1.30844	0.232337
BLK	0.621981	0.553806
BLM	-2.24169	0.0602034
BLMH	-0.763029	0.470551
BLNK	3.75712	0.00719782
BLOC1S2	-0.481618	0.644875
BLOC1S3	-0.663492	0.528406
BLOC1S4	-2.40917	0.0470851
BLOC1S6	-2.65748	0.0328061
BLVRA	-1.56915	0.160916
BLVRB	-2.19076	0.0648874
BLZF1	-5.02259	0.00155959
BMF	0.826607	0.43592
BMP1	0.594262	0.571169
BMP10	0.0208439	0.983956
BMP15	1.36503	0.214793
BMP2	2.99113	0.0203693
BMP2K	-0.0145149	0.988827
BMP3	-0.0409268	0.968505
BMP4	1.21463	0.264164
BMP5	-0.348231	0.737978
BMP6	-1.63608	0.146152
BMP7	0.163986	0.87441
BMP7-AS1	0.677301	0.52012
BMP8A	2.59819	0.0357468
BMP8B	0.400184	0.701038
BMPER	0.944312	0.376677
BMPR1A	-1.17971	0.276922
BMPR1B	0.9188	0.38898
BMPR1B-AS1	-0.91139	0.392608
BMPR2	-1.21838	0.262823
BMS1	0.820249	0.4393
BMS1P20	0.527209	0.614455
BMS1P20	-0.208418	0.84088
BMS1P20	0.17781	0.863944
BMS1P20	-0.722394	0.49364
BMS1P4	-2.80583	0.0265027
BMS1P5	0.859728	0.418609
BMS1P6	1.76241	0.12169
BMT2	0.826804	0.435816
BMX	1.78885	0.117088
BNC1	-1.77378	0.11969
BNC2	-0.246126	0.812696
BNIP1	-1.89951	0.0995862
BNIP2	-1.78386	0.117944
BNIP3	1.26643	0.246158
BNIP3L	1.30509	0.233415
BNIPL	0.24773	0.811504
BOC	0.471967	0.651411
BOD1	-4.41203	0.00316691
BOD1L1	1.39582	0.205747
BOD1L2	-1.45536	0.189209
BOK	-4.77653	0.00206152
BOLA1	-0.61559	0.557781
BOLA3	0.247494	0.811679
BOLA3-AS1	-0.094236	0.927581
BOLL	0.969983	0.364598
BOP1	2.06541	0.078037
BOP1	-0.262539	0.800519
BORA	2.88155	0.0237889
BORCS5	-1.27128	0.244528
BORCS6	1.75369	0.123244
BPESC1	1.17014	0.280507
BPGM	-0.271434	0.793944
BPIFA1	0.227709	0.826428
BPIFA2	1.23724	0.25617
BPIFA3	2.7103	0.0303987
BPIFA4P	1.64196	0.144916
BPIFB2	-0.0144969	0.988841
BPIFB3	0.862014	0.417432
BPIFB4	-0.200937	0.846502
BPIFB6	-0.0208875	0.983923
BPIFC	0.743405	0.481609
BPNT1	-4.733	0.00216776
BPTF	0.749581	0.478111
BRAP	-0.364242	0.726508
BRAT1	0.921682	0.387575
BRCA2	0.551951	0.598276
BRCAT54	-5.90036	0.000615866
BRCAT54	-2.17443	0.0664663
BRCC3	2.35735	0.0507984
BRD1	2.00952	0.0847258
BRD2	-0.899049	0.398709
BRD2	0.157353	0.879441
BRD2	-0.0357144	0.972514
BRD2	0.290018	0.780266
BRD2	0.157353	0.879441
BRD2	0.248147	0.811194
BRD3	-1.22293	0.261205
BRD4	1.32942	0.225692
BRD7	4.14842	0.00437313
BRD7P3	1.79494	0.116052
BRD8	-1.01258	0.345213
BRD9	-3.31973	0.0129066
BRD9	0.873139	0.411742
BRDT	0.419958	0.687196
BRDTP1	2.73771	0.0292227
BRE	-0.678087	0.51965
BREA2	0.783806	0.459032
BRF1	-0.242358	0.8155
BRF2	-2.91868	0.0225665
BRI3	-0.396056	0.703943
BRICD5	-1.29819	0.235647
BRINP1	0.750558	0.477559
BRINP2	2.37958	0.0491701
BRINP3	0.128524	0.901375
BRIP1	-3.13668	0.0166128
BRIX1	0.168482	0.871003
BRK1	-2.20432	0.0636062
BRK1	-0.851724	0.422746
BRMS1	-0.827891	0.43524
BRMS1L	-0.442336	0.671686
BROX	-4.42488	0.0031183
BRPF1	-1.38502	0.208879
BRPF3	0.944353	0.376657
BRS3	0.253221	0.807425
BRSK1	0.219169	0.832817
BRSK2	1.00655	0.347906
BRWD1	3.21309	0.0149431
BRWD1-IT2	-1.32919	0.225763
BRWD3	-0.99312	0.353967
BSDC1	-0.368774	0.723276
BSG	-1.06782	0.321289
BSN	0.832967	0.432557
BSN-AS2	0.39979	0.701315
BSND	0.975257	0.362153
BSPH1	1.31771	0.229381
BSPRY	3.1816	0.0156084
BST1	-0.48861	0.64016
BSX	2.45499	0.0440332
BTAF1	-0.595372	0.570468
BTBD1	-0.996914	0.352247
BTBD10	0.151368	0.883986
BTBD11	-1.7447	0.124867
BTBD16	-0.277321	0.789603
BTBD17	-1.32041	0.228525
BTBD18	2.40718	0.0472222
BTBD2	0.847063	0.425169
BTBD3	-0.907721	0.394415
BTBD6	-2.27092	0.0576716
BTBD7	-1.28921	0.238576
BTBD8	0.575448	0.583134
BTBD9	-0.770064	0.466629
BTC	0.860079	0.418428
BTD	0.169226	0.87044
BTF3	-1.54526	0.166513
BTF3L4	-0.325123	0.754658
BTF3P11	-1.24996	0.251766
BTG2	0.385312	0.711529
BTG3	3.98074	0.0053988
BTG4	0.123962	0.904855
BTK	-1.11443	0.302152
BTLA	0.511161	0.625074
BTN1A1	0.883682	0.406401
BTN1A1	0.858838	0.419067
BTN2A1	-0.30155	0.771819
BTN2A2	-1.88737	0.101374
BTN2A3P	1.7662	0.121018
BTN3A1	0.838642	0.429572
BTN3A2	1.1287	0.296478
BTN3A3	1.49515	0.178836
BTNL10	0.0982493	0.924508
BTNL2	2.42416	0.0460636
BTNL2	0.972923	0.363233
BTNL2	1.75734	0.12259
BTNL2	1.75734	0.12259
BTNL2	1.75645	0.12275
BTNL2	0.650804	0.536091
BTNL2	0.60464	0.564631
BTNL2	0.650804	0.536091
BTNL3	-1.45653	0.188898
BTNL8	0.933063	0.382065
BTNL9	1.19935	0.269683
BTRC	-0.63395	0.546407
BUB1	1.16333	0.283081
BUB3	0.153739	0.882185
BUD13	-0.837767	0.430031
BUD31	-0.251967	0.808356
BVES	-10.506	1.62519e-05
BVES-AS1	-2.57362	0.0370446
BYSL	0.279439	0.788043
BZW1	-0.0163857	0.987387
BZW2	0.0847111	0.93488
C10orf10	1.09351	0.310623
C10orf105	0.714328	0.498311
C10orf107	-0.124502	0.904443
C10orf11	2.30211	0.0550883
C10orf111	1.5229	0.171913
C10orf113	0.0294551	0.97733
C10orf120	-0.104866	0.919445
C10orf126	-0.467382	0.654529
C10orf128	1.19491	0.271308
C10orf142	0.319255	0.758917
[truncated: 27,549 more rows]
