# Supplementary material for: NOTCH1 signaling in oral squamous cell carcinoma via a TEL2/SERPINE1 axis
Source: Oncotarget. 2019 Nov 26;10(63):6791–804. doi: 10.18632/oncotarget.27306 (PMC6887571; doi:10.18632/oncotarget.27306)
Supplement: Supplementary file 4 [file oncotarget-10-6791-s004.xlsx]

## Sheet: Supplementary_Table_5
NAME	DESCRIPTION	GENE_SYMBOL	GENE_TITLE	SCORE
PCDHB13	null	PCDHB13	protocadherin beta 13	0.633708
BCHE	null	BCHE	butyrylcholinesterase	0.595861
VTRNA2-1	null	null	null	0.579897
PLAGL1	null	PLAGL1	pleiomorphic adenoma gene-like 1	0.567286
HIST2H3D	null	HIST2H3D	histone cluster 2, H3d	0.489905
GPR63	null	GPR63	G protein-coupled receptor 63	0.471519
SULT1E1	null	SULT1E1	sulfotransferase family 1E, estrogen-preferring, member 1	0.407965
CALCRL	null	CALCRL	calcitonin receptor-like	0.397283
BVES	null	BVES	blood vessel epicardial substance	0.38073
PLA2G4A	null	PLA2G4A	phospholipase A2, group IVA (cytosolic, calcium-dependent)	0.379064
MIR944	null	null	null	0.372775
VIM	null	VIM	vimentin	0.362562
ICA1	null	ICA1	islet cell autoantigen 1, 69kDa	0.362162
ARHGEF9	null	ARHGEF9	Cdc42 guanine nucleotide exchange factor (GEF) 9	0.337401
SNORD116-11	null	null	null	0.335471
PLD5	null	PLD5	phospholipase D family, member 5	0.317753
FAM45A	null	FAM45A	family with sequence similarity 45, member A	0.317339
VLDLR	null	VLDLR	very low density lipoprotein receptor	0.313277
PCDHB6	null	PCDHB6	protocadherin beta 6	0.309916
ULBP1	null	ULBP1	UL16 binding protein 1	0.308583
FLJ46906	null	FLJ46906	-	0.306923
LY96	null	LY96	lymphocyte antigen 96	0.303034
LOC100506890	null	null	null	0.292998
MIR4279	null	null	null	0.287586
CFHR3	null	CFHR3	complement factor H-related 3	0.286128
MIR129-2	null	null	null	0.280742
CHRNA9	null	CHRNA9	cholinergic receptor, nicotinic, alpha 9	0.278504
SLC16A7	null	SLC16A7	solute carrier family 16, member 7 (monocarboxylic acid transporter 2)	0.278293
PCDHB16	null	PCDHB16	protocadherin beta 16	0.27579
SNORA16B	null	SNORA16B	small nucleolar RNA, H/ACA box 16B	0.275155
SH2D2A	null	SH2D2A	SH2 domain protein 2A	0.274973
LOC100125556	null	null	null	0.27132
CTH	null	CTH	cystathionase (cystathionine gamma-lyase)	0.269953
PRDM7	null	PRDM7	PR domain containing 7	0.269342
LTBP1	null	LTBP1	latent transforming growth factor beta binding protein 1	0.264787
CEP170P1	null	null	null	0.264367
HIST1H4D	null	HIST1H4D	histone cluster 1, H4d	0.259645
ALDH1L2	null	ALDH1L2	aldehyde dehydrogenase 1 family, member L2	0.257007
C12ORF56	null	C12ORF56	chromosome 12 open reading frame 56	0.25506
MIR4263	null	null	null	0.252043
PCDHB14	null	PCDHB14	protocadherin beta 14	0.250424
SRD5A1P1	null	null	null	0.249808
MGC11082	null	MGC11082	-	0.249149
ANPEP	null	ANPEP	alanyl (membrane) aminopeptidase (aminopeptidase N, aminopeptidase M, microsomal aminopeptidase, CD13, p150)	0.248068
RAET1E	null	RAET1E	retinoic acid early transcript 1E	0.246278
ANKRD30BP2	null	null	null	0.246089
MIR1537	null	null	null	0.244366
C5ORF63	null	null	null	0.244357
C6ORF112	null	C6ORF112	chromosome 6 open reading frame 112	0.242253
P2RY1	null	P2RY1	purinergic receptor P2Y, G-protein coupled, 1	0.242079
RMRP	null	RMRP	RNA component of mitochondrial RNA processing endoribonuclease	0.238185
LOC728613	null	LOC728613	-	0.237394
MGMT	null	MGMT	O-6-methylguanine-DNA methyltransferase	0.234727
STC2	null	STC2	stanniocalcin 2	0.234092
H2AFY2	null	H2AFY2	H2A histone family, member Y2	0.233747
LOC645359	null	LOC645359	-	0.233117
RNF144A	null	null	null	0.229409
CADPS2	null	CADPS2	Ca2+-dependent activator protein for secretion 2	0.228085
HLA-DRB1	null	HLA-DRB1	major histocompatibility complex, class II, DR beta 1	0.227965
OR5H2	null	OR5H2	olfactory receptor, family 5, subfamily H, member 2	0.227793
NUPR1	null	NUPR1	-	0.22776
CTGF	null	CTGF	connective tissue growth factor	0.226955
CRABP2	null	CRABP2	cellular retinoic acid binding protein 2	0.225077
SULT1B1	null	SULT1B1	sulfotransferase family, cytosolic, 1B, member 1	0.224062
HIST1H3B	null	HIST1H3B	histone cluster 1, H3b	0.223363
FAM18B1	null	null	null	0.222838
LRRIQ1	null	LRRIQ1	leucine-rich repeats and IQ motif containing 1	0.222246
CRISPLD1	null	CRISPLD1	cysteine-rich secretory protein LCCL domain containing 1	0.222235
FLJ39534	null	FLJ39534	-	0.221838
EFNA5	null	EFNA5	ephrin-A5	0.221663
PLGLA	null	null	null	0.217897
JHDM1D	null	null	null	0.217077
IGLV5-45	null	IGLV5-45	immunoglobulin lambda variable 5-45	0.214886
SNORD114-22	null	SNORD114-22	small nucleolar RNA, C/D box 114-22	0.214631
C5ORF13	null	C5ORF13	chromosome 5 open reading frame 13	0.214522
LOC728989	null	LOC728989	-	0.214419
SNORD114-31	null	SNORD114-31	small nucleolar RNA, C/D box 114-31	0.213739
LOC728024	null	LOC728024	-	0.212457
NAP1L2	null	NAP1L2	nucleosome assembly protein 1-like 2	0.2123
SNORA22	null	SNORA22	small nucleolar RNA, H/ACA box 22	0.212201
MIR3120	null	null	null	0.211531
LPHN2	null	LPHN2	latrophilin 2	0.209811
SNORD115-30	null	null	null	0.209664
MIR329-1	null	null	null	0.208618
PCDHB15	null	PCDHB15	protocadherin beta 15	0.20834
TUSC1	null	TUSC1	tumor suppressor candidate 1	0.207918
LOC100507624	null	null	null	0.207531
PCK2	null	PCK2	phosphoenolpyruvate carboxykinase 2 (mitochondrial)	0.207481
TRAM1L1	null	TRAM1L1	translocation associated membrane protein 1-like 1	0.207444
LOC285401	null	LOC285401	-	0.207085
RNU4ATAC	null	null	null	0.206712
IQCK	null	IQCK	IQ motif containing K	0.206697
SNORD114-1	null	SNORD114-1	small nucleolar RNA, C/D box 114-1	0.205751
CHAC1	null	CHAC1	ChaC, cation transport regulator homolog 1 (E. coli)	0.203973
ANXA2P3	null	ANXA2P3	annexin A2 pseudogene 3	0.203638
HNRNPA1L2	null	null	null	0.203385
FABP4	null	FABP4	fatty acid binding protein 4, adipocyte	0.20235
OR2J1	null	OR2J1	olfactory receptor, family 2, subfamily J, member 1	0.201637
PCDHB10	null	PCDHB10	protocadherin beta 10	0.201521
XCL1	null	XCL1	chemokine (C motif) ligand 1	0.201228
PPARG	null	PPARG	peroxisome proliferative activated receptor, gamma	0.200712
DCP1B	null	DCP1B	DCP1 decapping enzyme homolog B (S. cerevisiae)	0.200067
PTPRZ1	null	PTPRZ1	protein tyrosine phosphatase, receptor-type, Z polypeptide 1	0.199991
MSLN	null	MSLN	mesothelin	0.19967
S100P	null	S100P	S100 calcium binding protein P	0.199527
IFNA4	null	IFNA4	interferon, alpha 4	0.199297
KRTAP19-2	null	KRTAP19-2	keratin associated protein 19-2	0.199206
SCG5	null	SCG5	secretogranin V (7B2 protein)	0.19898
C1ORF98	null	C1ORF98	chromosome 1 open reading frame 98	0.198968
FAM66B	null	FAM66B	family with sequence similarity 66, member B	0.198882
SEL1L3	null	null	null	0.19844
SPATA4	null	SPATA4	spermatogenesis associated 4	0.197859
ZNF711	null	ZNF711	zinc finger protein 711	0.197217
ANKRD44	null	ANKRD44	ankyrin repeat domain 44	0.195578
TRIB3	null	TRIB3	tribbles homolog 3 (Drosophila)	0.195188
CPE	null	CPE	carboxypeptidase E	0.19504
OR5T1	null	OR5T1	olfactory receptor, family 5, subfamily T, member 1	0.19407
NTNG2	null	NTNG2	netrin G2	0.193061
LOC145694	null	LOC145694	-	0.192844
ASAH2	null	ASAH2	N-acylsphingosine amidohydrolase (non-lysosomal ceramidase) 2	0.192789
ZNF546	null	ZNF546	zinc finger protein 546	0.192776
SESN2	null	SESN2	sestrin 2	0.191662
FLJ27352	null	FLJ27352	-	0.191311
SCARNA15	null	SCARNA15	small Cajal body-specific RNA 15	0.190696
ADRBK2	null	ADRBK2	adrenergic, beta, receptor kinase 2	0.190456
MIR1278	null	null	null	0.190446
SNORD11B	null	null	null	0.190402
TAS2R43	null	TAS2R43	taste receptor, type 2, member 43	0.190071
PDIA3P	null	PDIA3P	protein disulfide isomerase family A, member 3 pseudogene	0.189153
HIST1H3H	null	HIST1H3H	histone cluster 1, H3h	0.18901
EDDM3B	null	null	null	0.188879
SLC9B1	null	null	null	0.188749
FAM155B	null	null	null	0.188372
FLJ42627	null	FLJ42627	-	0.188295
OR3A2	null	OR3A2	olfactory receptor, family 3, subfamily A, member 2	0.188004
PRDM1	null	PRDM1	PR domain containing 1, with ZNF domain	0.186542
GH1	null	GH1	growth hormone 1	0.186377
CLMP	null	null	null	0.186221
LOC643988	null	LOC643988	-	0.185998
EDNRA	null	EDNRA	endothelin receptor type A	0.184326
FLJ37798	null	FLJ37798	-	0.183294
LPHN1	null	LPHN1	latrophilin 1	0.182543
ZMAT1	null	ZMAT1	zinc finger, matrin type 1	0.182251
MIR29A	null	null	null	0.181915
MRAS	null	MRAS	muscle RAS oncogene homolog	0.181471
GDF9	null	GDF9	growth differentiation factor 9	0.181273
TAS2R20	null	TAS2R20	taste receptor, type 2, member 20	0.180981
OR4K5	null	OR4K5	olfactory receptor, family 4, subfamily K, member 5	0.180716
OR9A2	null	OR9A2	olfactory receptor, family 9, subfamily A, member 2	0.180611
GLCCI1	null	GLCCI1	glucocorticoid induced transcript 1	0.180052
GSTM4	null	GSTM4	glutathione S-transferase M4	0.17995
MIR655	null	null	null	0.179665
THBD	null	THBD	thrombomodulin	0.179436
TRIM43	null	TRIM43	tripartite motif-containing 43	0.178632
HBEGF	null	HBEGF	heparin-binding EGF-like growth factor	0.178462
RSAD2	null	RSAD2	radical S-adenosyl methionine domain containing 2	0.177115
RNASEL	null	RNASEL	ribonuclease L (2',5'-oligoisoadenylate synthetase-dependent)	0.176915
N4BP2	null	N4BP2	-	0.176754
KCNQ5	null	KCNQ5	potassium voltage-gated channel, KQT-like subfamily, member 5	0.175417
EBF3	null	EBF3	early B-cell factor 3	0.175145
NBPF1	null	NBPF1	neuroblastoma breakpoint family, member 1	0.174894
SRSF12	null	null	null	0.17481
LINC00264	null	null	null	0.174626
FAP	null	FAP	fibroblast activation protein, alpha	0.174493
MIR520C	null	null	null	0.174408
PHGDH	null	PHGDH	phosphoglycerate dehydrogenase	0.173548
PPOX	null	PPOX	protoporphyrinogen oxidase	0.172018
C10ORF125	null	C10ORF125	chromosome 10 open reading frame 125	0.171511
TXNIP	null	TXNIP	thioredoxin interacting protein	0.17145
CDK14	null	null	null	0.171435
SNORD124	null	null	null	0.171424
PTGS2	null	PTGS2	prostaglandin-endoperoxide synthase 2 (prostaglandin G/H synthase and cyclooxygenase)	0.171202
LOC154860	null	LOC154860	-	0.170247
LOC641746	null	LOC641746	-	0.169761
MAP2K6	null	MAP2K6	mitogen-activated protein kinase kinase 6	0.16969
PCDHB8	null	PCDHB8	protocadherin beta 8	0.169667
FLJ35776	null	FLJ35776	-	0.169663
SNORD116-10	null	null	null	0.169592
LTF	null	LTF	lactotransferrin	0.169312
SLAMF7	null	SLAMF7	SLAM family member 7	0.169307
RGS2	null	RGS2	regulator of G-protein signalling 2, 24kDa	0.169238
LOC100506213	null	null	null	0.168133
CAPZA3	null	CAPZA3	capping protein (actin filament) muscle Z-line, alpha 3	0.167455
TMEM156	null	TMEM156	transmembrane protein 156	0.167429
FANCE	null	FANCE	Fanconi anemia, complementation group E	0.167294
MIR1185-1	null	null	null	0.166861
LOC728622	null	LOC728622	-	0.16628
TMEM91	null	TMEM91	transmembrane protein 91	0.166159
CAMKMT	null	null	null	0.166111
SNORD114-28	null	SNORD114-28	small nucleolar RNA, C/D box 114-28	0.165962
IGLV5-37	null	IGLV5-37	immunoglobulin lambda variable 5-37	0.165851
SPATA6	null	SPATA6	spermatogenesis associated 6	0.165722
MRGPRX3	null	MRGPRX3	MAS-related GPR, member X3	0.164415
LOC100505675	null	null	null	0.164353
TUBE1	null	TUBE1	tubulin, epsilon 1	0.164253
ZNF676	null	ZNF676	zinc finger protein 676	0.163682
AQP7P1	null	AQP7P1	aquaporin 7 pseudogene 1	0.16363
SNORA70F	null	null	null	0.163502
C14ORF64	null	C14ORF64	chromosome 14 open reading frame 64	0.163442
MIR524	null	null	null	0.162728
MIR9-3	null	null	null	0.162711
PAQR5	null	PAQR5	progestin and adipoQ receptor family member V	0.162455
MIR526B	null	null	null	0.162046
MIR624	null	null	null	0.162006
FAM102B	null	FAM102B	family with sequence similarity 102, member B	0.161979
TRIM48	null	TRIM48	tripartite motif-containing 48	0.161901
GJB6	null	GJB6	gap junction protein, beta 6 (connexin 30)	0.161762
MIR507	null	null	null	0.161526
HSPA7	null	HSPA7	heat shock 70kDa protein 7 (HSP70B)	0.161492
FBXO15	null	FBXO15	F-box protein 15	0.160786
OR1D2	null	OR1D2	olfactory receptor, family 1, subfamily D, member 2	0.160751
SNORD115-32	null	null	null	0.160733
LOC729609	null	LOC729609	-	0.160569
CYP4A22	null	CYP4A22	cytochrome P450, family 4, subfamily A, polypeptide 22	0.160548
OR10H2	null	OR10H2	olfactory receptor, family 10, subfamily H, member 2	0.160445
MIR218-2	null	null	null	0.16035
LOC100131774	null	null	null	0.159826
SUMO4	null	SUMO4	SMT3 suppressor of mif two 3 homolog 4 (S. cerevisiae)	0.159508
AIDA	null	null	null	0.159376
PTPRM	null	PTPRM	protein tyrosine phosphatase, receptor type, M	0.159245
PCDHB11	null	PCDHB11	protocadherin beta 11	0.158596
PMVK	null	PMVK	phosphomevalonate kinase	0.158515
DET1	null	DET1	de-etiolated homolog 1 (Arabidopsis)	0.158327
IL23R	null	IL23R	interleukin 23 receptor	0.158294
GUSBP3	null	null	null	0.158221
SNORD113-1	null	SNORD113-1	small nucleolar RNA, C/D box 113-1	0.158042
HIST1H1B	null	HIST1H1B	histone cluster 1, H1b	0.157737
PYGO2	null	PYGO2	pygopus homolog 2 (Drosophila)	0.156865
PRAMEF6	null	PRAMEF6	PRAME family member 6	0.156543
UBE2S	null	UBE2S	ubiquitin-conjugating enzyme E2S	0.156345
GK	null	GK	glycerol kinase	0.155856
NAGS	null	NAGS	N-acetylglutamate synthase	0.155784
TARS2	null	null	null	0.15573
KLHL12	null	KLHL12	kelch-like 12 (Drosophila)	0.155665
MIR518A1	null	null	null	0.155502
MIR194-1	null	null	null	0.155363
RPS10P7	null	null	null	0.15526
SNORD116-29	null	null	null	0.15523
HMGN5	null	null	null	0.154963
GDPD1	null	GDPD1	glycerophosphodiester phosphodiesterase domain containing 1	0.154906
MIR33A	null	null	null	0.154853
MIR302D	null	null	null	0.154545
TLR6	null	TLR6	toll-like receptor 6	0.154537
OAZ3	null	OAZ3	ornithine decarboxylase antizyme 3	0.154326
CYB5R1	null	CYB5R1	cytochrome b5 reductase 1	0.154297
BCL7C	null	BCL7C	B-cell CLL/lymphoma 7C	0.154212
SNORD61	null	SNORD61	small nucleolar RNA, C/D box 61	0.153915
SERPINI1	null	SERPINI1	serpin peptidase inhibitor, clade I (neuroserpin), member 1	0.153758
SLED1	null	null	null	0.153758
KRTAP9-9	null	KRTAP9-9	keratin associated protein 9-9	0.153518
CASP5	null	CASP5	caspase 5, apoptosis-related cysteine peptidase	0.153469
IL20RB	null	IL20RB	interleukin 20 receptor beta	0.15326
OR4S1	null	OR4S1	olfactory receptor, family 4, subfamily S, member 1	0.153068
MIR888	null	null	null	0.153002
POPDC3	null	POPDC3	popeye domain containing 3	0.152847
IGLV1-40	null	IGLV1-40	immunoglobulin lambda variable 1-40	0.152794
LOC100507378	null	null	null	0.152741
MT1B	null	MT1B	metallothionein 1B (functional)	0.152566
TMED11P	null	null	null	0.152236
LOC100129233	null	null	null	0.152134
SNORD116-13	null	null	null	0.152047
CLEC6A	null	CLEC6A	C-type lectin domain family 6, member A	0.151572
FBLIM1	null	FBLIM1	filamin binding LIM protein 1	0.151526
CREB3L4	null	CREB3L4	cAMP responsive element binding protein 3-like 4	0.151443
LOC100506958	null	null	null	0.151046
CATSPER2P1	null	CATSPER2P1	cation channel, sperm associated 2 pseudogene 1	0.150738
CDR1	null	CDR1	cerebellar degeneration-related protein 1, 34kDa	0.149913
LINC00174	null	null	null	0.149728
BBS4	null	BBS4	Bardet-Biedl syndrome 4	0.149719
TMTC4	null	TMTC4	transmembrane and tetratricopeptide repeat containing 4	0.149553
EMP3	null	EMP3	epithelial membrane protein 3	0.149354
LRRC37B	null	LRRC37B	leucine rich repeat containing 37B	0.149289
SNORD63	null	SNORD63	small nucleolar RNA, C/D box 63	0.149208
C9ORF64	null	C9ORF64	chromosome 9 open reading frame 64	0.148445
OR5H1	null	OR5H1	olfactory receptor, family 5, subfamily H, member 1	0.148396
S100A7	null	S100A7	S100 calcium binding protein A7	0.148079
MIR890	null	null	null	0.147879
TP73-AS1	null	null	null	0.147846
LOC100132460	null	null	null	0.147627
CDYL2	null	CDYL2	chromodomain protein, Y-like 2	0.147338
LIX1L	null	LIX1L	Lix1 homolog (mouse) like	0.147258
ZBED3	null	ZBED3	zinc finger, BED-type containing 3	0.14725
VPS72	null	VPS72	vacuolar protein sorting 72 (S. cerevisiae)	0.14715
RAB24	null	RAB24	RAB24, member RAS oncogene family	0.146506
CCDC152	null	null	null	0.14623
FBXO32	null	FBXO32	F-box protein 32	0.146097
PROS1	null	PROS1	protein S (alpha)	0.145787
SHISA6	null	null	null	0.145551
MBD5	null	MBD5	methyl-CpG binding domain protein 5	0.145427
MIR16-2	null	null	null	0.145372
PRDM5	null	PRDM5	PR domain containing 5	0.145083
GXYLT2	null	null	null	0.14496
LOC202181	null	LOC202181	-	0.144866
KRT81	null	KRT81	keratin 81	0.144782
BIN2	null	BIN2	bridging integrator 2	0.144692
NELL2	null	NELL2	NEL-like 2 (chicken)	0.144675
GORAB	null	null	null	0.144216
CLEC4D	null	CLEC4D	C-type lectin domain family 4, member D	0.144117
MYO5C	null	MYO5C	myosin VC	0.144053
OR5A1	null	OR5A1	olfactory receptor, family 5, subfamily A, member 1	0.143656
C14ORF28	null	C14ORF28	chromosome 14 open reading frame 28	0.143625
LOC100509635	null	null	null	0.143562
NXF5	null	NXF5	nuclear RNA export factor 5	0.143508
RPPH1	null	RPPH1	ribonuclease P RNA component H1	0.143429
PLXDC2	null	PLXDC2	plexin domain containing 2	0.143167
MIR320C2	null	null	null	0.14316
LOC100509323	null	null	null	0.143012
FMO4	null	FMO4	flavin containing monooxygenase 4	0.142956
SLC7A2	null	SLC7A2	solute carrier family 7 (cationic amino acid transporter, y+ system), member 2	0.142937
PDGFC	null	PDGFC	platelet derived growth factor C	0.142383
LOC100506214	null	null	null	0.142211
SMOC1	null	SMOC1	SPARC related modular calcium binding 1	0.142143
MME	null	MME	membrane metallo-endopeptidase (neutral endopeptidase, enkephalinase)	0.142095
ZSCAN12	null	null	null	0.141814
TPH2	null	TPH2	tryptophan hydroxylase 2	0.14145
SNORD115-35	null	null	null	0.141381
H1FX	null	H1FX	H1 histone family, member X	0.14122
SH3BGRL	null	SH3BGRL	SH3 domain binding glutamic acid-rich protein like	0.141186
KIAA1009	null	KIAA1009	KIAA1009	0.14088
MAP1B	null	MAP1B	microtubule-associated protein 1B	0.140833
KCNB1	null	KCNB1	potassium voltage-gated channel, Shab-related subfamily, member 1	0.140708
MIR554	null	null	null	0.140698
KIR3DL1	null	KIR3DL1	killer cell immunoglobulin-like receptor, three domains, long cytoplasmic tail, 1	0.14058
CPPED1	null	null	null	0.140305
XYLB	null	XYLB	xylulokinase homolog (H. influenzae)	0.140002
SNORD116-27	null	null	null	0.139709
LRRC69	null	null	null	0.139686
ARHGEF2	null	ARHGEF2	rho/rac guanine nucleotide exchange factor (GEF) 2	0.139497
FLJ35946	null	FLJ35946	-	0.139167
CROCCP2	null	null	null	0.138991
CLGN	null	CLGN	calmegin	0.138982
LOC100289396	null	null	null	0.138935
RPP25	null	RPP25	ribonuclease P 25kDa subunit	0.138887
ARGFX	null	ARGFX	arginine-fifty homeobox	0.138863
FBXL19-AS1	null	null	null	0.138596
OR6Y1	null	OR6Y1	olfactory receptor, family 6, subfamily Y, member 1	0.138567
LINC00339	null	null	null	0.138491
FAM129A	null	null	null	0.138452
ALG1	null	ALG1	asparagine-linked glycosylation 1 homolog (S. cerevisiae, beta-1,4-mannosyltransferase)	0.138342
MEF2D	null	MEF2D	MADS box transcription enhancer factor 2, polypeptide D (myocyte enhancer factor 2D)	0.138279
OR2G6	null	OR2G6	olfactory receptor, family 2, subfamily G, member 6	0.138057
SNORD119	null	null	null	0.137896
ERN1	null	ERN1	endoplasmic reticulum to nucleus signalling 1	0.137731
CEP112	null	null	null	0.137585
HMGA1P4	null	null	null	0.137565
PTPRS	null	PTPRS	protein tyrosine phosphatase, receptor type, S	0.137385
GPR137B	null	GPR137B	G protein-coupled receptor 137B	0.137328
BCRP3	null	null	null	0.137261
LZTS1	null	LZTS1	leucine zipper, putative tumor suppressor 1	0.137036
SCN3A	null	SCN3A	sodium channel, voltage-gated, type III, alpha	0.136558
ZNF99	null	ZNF99	zinc finger protein 99	0.13644
DDIT3	null	DDIT3	DNA-damage-inducible transcript 3	0.136398
OR4N5	null	OR4N5	olfactory receptor, family 4, subfamily N, member 5	0.136218
MIR3138	null	null	null	0.136169
NPNT	null	NPNT	nephronectin	0.135995
RPL13AP6	null	RPL13AP6	ribosomal protein L13a pseudogene 6	0.135991
H3F3C	null	null	null	0.135934
FZD8	null	FZD8	frizzled homolog 8 (Drosophila)	0.135875
HIST1H2BO	null	HIST1H2BO	histone cluster 1, H2bo	0.135793
SCARNA10	null	SCARNA10	small Cajal body-specific RNA 10	0.135608
LCE1F	null	LCE1F	late cornified envelope 1F	0.135559
CLYBL	null	CLYBL	citrate lyase beta like	0.135207
OR5H14	null	OR5H14	olfactory receptor, family 5, subfamily H, member 14	0.135169
TARSL2	null	TARSL2	threonyl-tRNA synthetase-like 2	0.135142
ZNF554	null	ZNF554	zinc finger protein 554	0.134937
SEL1L2	null	null	null	0.134902
TEKT3	null	TEKT3	tektin 3	0.134869
C8ORF46	null	C8ORF46	chromosome 8 open reading frame 46	0.134805
LOC728755	null	LOC728755	-	0.134664
RBMY2EP	null	RBMY2EP	RNA binding motif protein, Y-linked, family 2, member E pseudogene	0.134624
C3ORF55	null	C3ORF55	chromosome 3 open reading frame 55	0.134456
MIR4328	null	null	null	0.134426
IGLV3-27	null	IGLV3-27	immunoglobulin lambda variable 3-27	0.134374
MEIS2	null	MEIS2	Meis1, myeloid ecotropic viral integration site 1 homolog 2 (mouse)	0.134371
PCDHB9	null	PCDHB9	protocadherin beta 9	0.134107
SLC16A13	null	SLC16A13	solute carrier family 16, member 13 (monocarboxylic acid transporter 13)	0.134085
RBMS3	null	RBMS3	RNA binding motif, single stranded interacting protein	0.134062
PXK	null	PXK	PX domain containing serine/threonine kinase	0.13395
OR4D10	null	OR4D10	olfactory receptor, family 4, subfamily D, member 10	0.133885
OR10A3	null	OR10A3	olfactory receptor, family 10, subfamily A, member 3	0.133801
TEX264	null	TEX264	testis expressed sequence 264	0.133687
NRIP3	null	NRIP3	nuclear receptor interacting protein 3	0.133676
NF1P2	null	null	null	0.133521
ILDR2	null	null	null	0.133487
LOC100287314	null	null	null	0.13339
GOLGA8J	null	null	null	0.133325
LOC284513	null	LOC284513	-	0.13332
NIPSNAP3B	null	NIPSNAP3B	nipsnap homolog 3B (C. elegans)	0.132845
CBS	null	CBS	cystathionine-beta-synthase	0.132833
MIR567	null	null	null	0.132772
BHMT	null	BHMT	betaine-homocysteine methyltransferase	0.132585
VN1R4	null	VN1R4	vomeronasal 1 receptor 4	0.132567
DBN1	null	DBN1	drebrin 1	0.13239
SNTG2	null	SNTG2	syntrophin, gamma 2	0.132319
OPLAH	null	OPLAH	5-oxoprolinase (ATP-hydrolysing)	0.132276
ANKRD36	null	ANKRD36	ankyrin repeat domain 36	0.132268
TSEN15	null	null	null	0.1322
CA12	null	CA12	carbonic anhydrase XII	0.132062
MIR320D1	null	null	null	0.131915
CA5B	null	CA5B	carbonic anhydrase VB, mitochondrial	0.131671
LAMB3	null	LAMB3	laminin, beta 3	0.131552
KIAA0825	null	KIAA0825	-	0.131524
KIF21B	null	KIF21B	kinesin family member 21B	0.131322
SPERT	null	SPERT	spermatid associated	0.131284
LOC100132273	null	null	null	0.131233
ACTR3BP2	null	null	null	0.131132
TFPI	null	TFPI	tissue factor pathway inhibitor (lipoprotein-associated coagulation inhibitor)	0.131044
SNORD114-23	null	SNORD114-23	small nucleolar RNA, C/D box 114-23	0.130503
MIR432	null	null	null	0.130489
ZFP62	null	ZFP62	zinc finger protein 62 homolog (mouse)	0.13048
LOC100506675	null	null	null	0.130196
MYL9	null	MYL9	myosin, light chain 9, regulatory	0.130106
PABPC1L2A	null	null	null	0.130099
ZNF815	null	null	null	0.130079
VEPH1	null	VEPH1	ventricular zone expressed PH domain homolog 1 (zebrafish)	0.130078
ZNF281	null	ZNF281	zinc finger protein 281	0.13006
ZBED6	null	null	null	0.129962
HYMAI	null	HYMAI	hydatidiform mole associated and imprinted	0.12986
OR10A5	null	OR10A5	olfactory receptor, family 10, subfamily A, member 5	0.12978
DCN	null	DCN	decorin	0.129735
LOC100128590	null	null	null	0.129617
ZNF439	null	ZNF439	zinc finger protein 439	0.129534
LOC441728	null	LOC441728	-	0.129527
LOC100129119	null	null	null	0.129411
PRAMEF2	null	PRAMEF2	PRAME family member 2	0.129122
TPRG1	null	null	null	0.12901
MIR598	null	null	null	0.128824
STEAP1B	null	null	null	0.128798
FAM164A	null	null	null	0.12874
ASNS	null	ASNS	asparagine synthetase	0.128736
TRIM63	null	TRIM63	tripartite motif-containing 63	0.128654
CIB1	null	CIB1	calcium and integrin binding 1 (calmyrin)	0.128293
GNB5	null	GNB5	guanine nucleotide binding protein (G protein), beta 5	0.128155
DIP2C	null	DIP2C	DIP2 disco-interacting protein 2 homolog C (Drosophila)	0.128031
C2ORF66	null	null	null	0.127967
NBPF22P	null	null	null	0.127848
LOC100505679	null	null	null	0.127823
SLC35A4	null	SLC35A4	solute carrier family 35, member A4	0.127769
LOC100505971	null	null	null	0.127707
CPM	null	CPM	carboxypeptidase M	0.127332
KHDRBS3	null	KHDRBS3	KH domain containing, RNA binding, signal transduction associated 3	0.127219
C14ORF45	null	C14ORF45	chromosome 14 open reading frame 45	0.127175
PIGC	null	PIGC	phosphatidylinositol glycan anchor biosynthesis, class C	0.126941
C14ORF37	null	C14ORF37	chromosome 14 open reading frame 37	0.126731
CPS1	null	CPS1	carbamoyl-phosphate synthetase 1, mitochondrial	0.126682
SCAMP3	null	SCAMP3	secretory carrier membrane protein 3	0.12666
GRB10	null	GRB10	growth factor receptor-bound protein 10	0.126506
PIP5KL1	null	PIP5KL1	phosphatidylinositol-4-phosphate 5-kinase-like 1	0.126492
TSIX	null	TSIX	X (inactive)-specific transcript, antisense	0.126452
ENO3	null	ENO3	enolase 3 (beta, muscle)	0.126435
PNRC2	null	PNRC2	proline-rich nuclear receptor coactivator 2	0.126292
OR10A7	null	OR10A7	olfactory receptor, family 10, subfamily A, member 7	0.126219
MIR891B	null	null	null	0.126149
PRR23B	null	null	null	0.126112
VTRNA1-3	null	null	null	0.126081
ABP1	null	ABP1	amiloride binding protein 1 (amine oxidase (copper-containing))	0.125887
CES1	null	CES1	carboxylesterase 1 (monocyte/macrophage serine esterase 1)	0.125644
MST1P9	null	null	null	0.125464
PRKCA	null	PRKCA	protein kinase C, alpha	0.12542
NIT1	null	NIT1	nitrilase 1	0.125415
FAM71B	null	FAM71B	family with sequence similarity 71, member B	0.125371
TFAP2D	null	TFAP2D	transcription factor AP-2 delta (activating enhancer binding protein 2 delta)	0.125244
TMEM43	null	TMEM43	transmembrane protein 43	0.125182
WARS	null	WARS	tryptophanyl-tRNA synthetase	0.125128
SLC7A11	null	SLC7A11	solute carrier family 7, (cationic amino acid transporter, y+ system) member 11	0.124937
ZNF774	null	ZNF774	zinc finger protein 774	0.124848
RBM11	null	RBM11	RNA binding motif protein 11	0.124823
LOC100510080	null	null	null	0.124786
MIR519E	null	null	null	0.124729
LOC284080	null	LOC284080	-	0.124706
MIR627	null	null	null	0.124681
ZNF572	null	ZNF572	zinc finger protein 572	0.124614
UBC	null	UBC	ubiquitin C	0.124401
LOC645638	null	LOC645638	-	0.124257
POTEF	null	null	null	0.124116
KRTAP10-7	null	KRTAP10-7	keratin associated protein 10-7	0.124108
KLC4	null	KLC4	kinesin light chain 4	0.124086
RTL1	null	RTL1	retrotransposon-like 1	0.124071
SLC2A9	null	SLC2A9	solute carrier family 2 (facilitated glucose transporter), member 9	0.12402
ARHGAP24	null	ARHGAP24	Rho GTPase activating protein 24	0.123932
COL22A1	null	COL22A1	collagen, type XXII, alpha 1	0.12343
MIR3158-1	null	null	null	0.123311
GPT2	null	GPT2	glutamic pyruvate transaminase (alanine aminotransferase) 2	0.123276
CNTLN	null	null	null	0.123175
OR12D3	null	OR12D3	olfactory receptor, family 12, subfamily D, member 3	0.123084
LOC284344	null	LOC284344	-	0.123042
KIAA1407	null	KIAA1407	KIAA1407	0.12304
ZNF333	null	ZNF333	zinc finger protein 333	0.122935
PRUNE	null	PRUNE	prune homolog (Drosophila)	0.122709
SNORA30	null	SNORA30	small nucleolar RNA, H/ACA box 30	0.122704
OSGEP	null	OSGEP	O-sialoglycoprotein endopeptidase	0.122661
ITGA5	null	ITGA5	integrin, alpha 5 (fibronectin receptor, alpha polypeptide)	0.12266
LOC284294	null	LOC284294	-	0.122574
S100A13	null	S100A13	S100 calcium binding protein A13	0.122417
TLCD1	null	TLCD1	TLC domain containing 1	0.122346
FAM20C	null	FAM20C	family with sequence similarity 20, member C	0.12223
OR5L1	null	OR5L1	olfactory receptor, family 5, subfamily L, member 1	0.122166
DLEU2L	null	DLEU2L	deleted in lymphocytic leukemia 2-like	0.12211
KLF12	null	KLF12	Kruppel-like factor 12	0.122059
KIAA1199	null	KIAA1199	KIAA1199	0.122015
C12ORF61	null	C12ORF61	chromosome 12 open reading frame 61	0.121975
CYP4F2	null	CYP4F2	cytochrome P450, family 4, subfamily F, polypeptide 2	0.121967
ZNF594	null	ZNF594	zinc finger protein 594	0.121853
VEGFA	null	null	null	0.121748
ARNT2	null	ARNT2	aryl-hydrocarbon receptor nuclear translocator 2	0.121711
LOC100505516	null	null	null	0.121643
TPH1	null	TPH1	tryptophan hydroxylase 1 (tryptophan 5-monooxygenase)	0.121605
POU5F1B	null	null	null	0.121598
TRBV10-2	null	TRBV10-2	T cell receptor beta variable 10-2	0.121398
MIR4261	null	null	null	0.121249
ZBTB41	null	ZBTB41	zinc finger and BTB domain containing 41	0.12121
NGRN	null	NGRN	neugrin, neurite outgrowth associated	0.121203
PTPRH	null	PTPRH	protein tyrosine phosphatase, receptor type, H	0.121066
GBA	null	GBA	glucosidase, beta; acid (includes glucosylceramidase)	0.121011
C1ORF56	null	C1ORF56	chromosome 1 open reading frame 56	0.120949
AP4S1	null	AP4S1	adaptor-related protein complex 4, sigma 1 subunit	0.120927
PTX3	null	PTX3	pentraxin-related gene, rapidly induced by IL-1 beta	0.120749
SCAND2	null	SCAND2	SCAN domain containing 2	0.120735
SNORD114-5	null	SNORD114-5	small nucleolar RNA, C/D box 114-5	0.120572
FAM110C	null	FAM110C	-	0.120536
NIPAL2	null	null	null	0.120472
MIR506	null	null	null	0.120224
SNORD46	null	SNORD46	small nucleolar RNA, C/D box 46	0.120081
C14ORF167	null	C14ORF167	chromosome 14 open reading frame 167	0.120028
LOC100506586	null	null	null	0.119759
MYCT1	null	MYCT1	myc target 1	0.119737
SERPINE2	null	SERPINE2	serpin peptidase inhibitor, clade E (nexin, plasminogen activator inhibitor type 1), member 2	0.119697
HIST1H2AJ	null	HIST1H2AJ	histone cluster 1, H2aj	0.119489
LINC00491	null	null	null	0.119443
YY1AP1	null	YY1AP1	YY1 associated protein 1	0.119422
MMP9	null	MMP9	matrix metallopeptidase 9 (gelatinase B, 92kDa gelatinase, 92kDa type IV collagenase)	0.119413
TNKS	null	TNKS	tankyrase, TRF1-interacting ankyrin-related ADP-ribose polymerase	0.119388
MIR15B	null	null	null	0.119083
LOC100507664	null	null	null	0.118982
CCDC121	null	CCDC121	coiled-coil domain containing 121	0.1189
CEP170	null	CEP170	centrosomal protein 170kDa	0.11883
CTAGE5	null	CTAGE5	CTAGE family, member 5	0.1188
RAB6B	null	RAB6B	RAB6B, member RAS oncogene family	0.118732
CBLB	null	CBLB	Cas-Br-M (murine) ecotropic retroviral transforming sequence b	0.118729
HOXB9	null	HOXB9	homeobox B9	0.118702
LOC100507186	null	null	null	0.118059
ADAMTS20	null	ADAMTS20	ADAM metallopeptidase with thrombospondin type 1 motif, 20	0.117845
ZCCHC8	null	ZCCHC8	zinc finger, CCHC domain containing 8	0.117787
ACAA2	null	ACAA2	acetyl-Coenzyme A acyltransferase 2 (mitochondrial 3-oxoacyl-Coenzyme A thiolase)	0.117628
SNORD115-48	null	null	null	0.117611
RBMY3AP	null	RBMY3AP	RNA binding motif protein, Y-linked, family 3, member A pseudogene	0.117609
PDSS2	null	PDSS2	prenyl (decaprenyl) diphosphate synthase, subunit 2	0.117609
MIR130A	null	null	null	0.117551
MLK7-AS1	null	null	null	0.117495
CFHR2	null	CFHR2	complement factor H-related 2	0.117463
PSAT1	null	PSAT1	phosphoserine aminotransferase 1	0.117448
ZNF552	null	ZNF552	zinc finger protein 552	0.117447
PCDH9	null	PCDH9	protocadherin 9	0.117446
CYP2B6	null	CYP2B6	cytochrome P450, family 2, subfamily B, polypeptide 6	0.117372
SIGLEC9	null	SIGLEC9	sialic acid binding Ig-like lectin 9	0.117339
LINC00460	null	null	null	0.117331
ADAMTSL4	null	ADAMTSL4	ADAMTS-like 4	0.117291
ACOT2	null	ACOT2	acyl-CoA thioesterase 2	0.117178
MIR302A	null	null	null	0.117025
PPP2R3C	null	null	null	0.116998
CIDECP	null	null	null	0.116989
NRXN2	null	NRXN2	neurexin 2	0.11697
SERPINB3	null	SERPINB3	serpin peptidase inhibitor, clade B (ovalbumin), member 3	0.116965
ESM1	null	ESM1	endothelial cell-specific molecule 1	0.116886
ZFHX4	null	ZFHX4	zinc finger homeodomain 4	0.116846
RABGGTA	null	RABGGTA	Rab geranylgeranyltransferase, alpha subunit	0.116839
CD200	null	CD200	CD200 molecule	0.116735
OR7A17	null	OR7A17	olfactory receptor, family 7, subfamily A, member 17	0.116705
MIR581	null	null	null	0.116683
LOC400986	null	LOC400986	-	0.116606
FLRT2	null	FLRT2	fibronectin leucine rich transmembrane protein 2	0.116597
FLJ25363	null	FLJ25363	-	0.116588
MUC1	null	MUC1	mucin 1, cell surface associated	0.116579
PSENEN	null	PSENEN	presenilin enhancer 2 homolog (C. elegans)	0.116466
FBN1	null	FBN1	fibrillin 1	0.11629
TREM1	null	TREM1	triggering receptor expressed on myeloid cells 1	0.116255
AGTRAP	null	AGTRAP	angiotensin II receptor-associated protein	0.116244
ZNF311	null	ZNF311	zinc finger protein 311	0.116156
LEF1	null	LEF1	lymphoid enhancer-binding factor 1	0.11608
TGFB1I1	null	TGFB1I1	transforming growth factor beta 1 induced transcript 1	0.116068
TBCEL	null	null	null	0.116048
KLHL32	null	null	null	0.115817
SLC37A4	null	SLC37A4	solute carrier family 37 (glycerol-6-phosphate transporter), member 4	0.115585
KRTAP1-1	null	KRTAP1-1	keratin associated protein 1-1	0.11558
TRGC2	null	TRGC2	T cell receptor gamma constant 2	0.115553
SNORD96B	null	SNORD96B	small nucleolar RNA, C/D box 96B	0.11546
SNRK	null	SNRK	SNF related kinase	0.115367
C2ORF27B	null	null	null	0.115307
EPYC	null	null	null	0.115244
LGALS1	null	LGALS1	lectin, galactoside-binding, soluble, 1 (galectin 1)	0.115166
EYA4	null	EYA4	eyes absent homolog 4 (Drosophila)	0.115157
LOC648809	null	LOC648809	-	0.115153
TDRKH	null	TDRKH	tudor and KH domain containing	0.115152
CLCN5	null	CLCN5	chloride channel 5 (nephrolithiasis 2, X-linked, Dent disease)	0.115143
NDRG1	null	NDRG1	N-myc downstream regulated gene 1	0.114903
HINT3	null	HINT3	histidine triad nucleotide binding protein 3	0.114867
METTL18	null	null	null	0.114855
HIST2H2AB	null	HIST2H2AB	histone cluster 2, H2ab	0.114847
LOC100128682	null	null	null	0.114797
LMAN2	null	LMAN2	lectin, mannose-binding 2	0.114794
TNFAIP8	null	TNFAIP8	tumor necrosis factor, alpha-induced protein 8	0.114744
FLRT3	null	FLRT3	fibronectin leucine rich transmembrane protein 3	0.114698
MAGEB18	null	MAGEB18	melanoma antigen family B, 18	0.114686
NAV1	null	NAV1	neuron navigator 1	0.114655
MORN1	null	MORN1	MORN repeat containing 1	0.114594
C12ORF50	null	C12ORF50	chromosome 12 open reading frame 50	0.114508
IFNA1	null	IFNA1	interferon, alpha 1	0.114404
MLF1	null	MLF1	myeloid leukemia factor 1	0.114219
PROL1	null	PROL1	proline rich, lacrimal 1	0.114146
AGXT2L2	null	AGXT2L2	alanine-glyoxylate aminotransferase 2-like 2	0.113936
CPEB4	null	CPEB4	cytoplasmic polyadenylation element binding protein 4	0.113931
LOC100506756	null	null	null	0.113818
ASB1	null	ASB1	ankyrin repeat and SOCS box-containing 1	0.113813
TGM2	null	TGM2	transglutaminase 2 (C polypeptide, protein-glutamine-gamma-glutamyltransferase)	0.113783
GGPS1	null	GGPS1	geranylgeranyl diphosphate synthase 1	0.113758
GHR	null	GHR	growth hormone receptor	0.113522
TRIM64	null	TRIM64	tripartite motif-containing 64	0.113514
SPIN2A	null	null	null	0.113512
NMB	null	NMB	neuromedin B	0.113488
PPP1R3E	null	PPP1R3E	protein phosphatase 1, regulatory (inhibitor) subunit 3E	0.113462
LOC100506778	null	null	null	0.113436
CRABP1	null	CRABP1	cellular retinoic acid binding protein 1	0.113336
INSM2	null	INSM2	insulinoma-associated 2	0.113333
NUDT4P1	null	NUDT4P1	nudix (nucleoside diphosphate linked moiety X)-type motif 4 pseudogene 1	0.113234
AKR1E2	null	null	null	0.113016
ZNF558	null	ZNF558	zinc finger protein 558	0.112899
LOC731789	null	LOC731789	-	0.112874
KBTBD13	null	null	null	0.112826
ASB9P1	null	null	null	0.11281
MORN5	null	null	null	0.112803
CYP26A1	null	CYP26A1	cytochrome P450, family 26, subfamily A, polypeptide 1	0.112667
SH2B3	null	SH2B3	SH2B adaptor protein 3	0.112554
XKRX	null	XKRX	XK, Kell blood group complex subunit-related, X-linked	0.112478
SNORA5A	null	SNORA5A	small nucleolar RNA, H/ACA box 5A	0.112467
SNORA71A	null	SNORA71A	small nucleolar RNA, H/ACA box 71A	0.112429
DEFB108B	null	DEFB108B	defensin, beta 108B	0.112387
RHOXF1	null	null	null	0.112282
BOK	null	BOK	BCL2-related ovarian killer	0.112238
MICAL1	null	MICAL1	microtubule associated monoxygenase, calponin and LIM domain containing 1	0.112219
PTPN22	null	PTPN22	protein tyrosine phosphatase, non-receptor type 22 (lymphoid)	0.112143
MATL2963	null	null	null	0.112113
GSTA2	null	GSTA2	glutathione S-transferase A2	0.112102
ZNF678	null	ZNF678	zinc finger protein 678	0.112072
C1ORF137	null	C1ORF137	chromosome 1 open reading frame 137	0.112047
BOD1	null	null	null	0.112021
PIP5K1B	null	PIP5K1B	phosphatidylinositol-4-phosphate 5-kinase, type I, beta	0.11194
CBLC	null	CBLC	Cas-Br-M (murine) ecotropic retroviral transforming sequence c	0.111851
RFX3	null	RFX3	regulatory factor X, 3 (influences HLA class II expression)	0.111848
PEX19	null	PEX19	peroxisomal biogenesis factor 19	0.111664
C6ORF168	null	C6ORF168	chromosome 6 open reading frame 168	0.111604
CD226	null	CD226	CD226 molecule	0.111573
SNORD115-27	null	null	null	0.111412
ERCC8	null	ERCC8	excision repair cross-complementing rodent repair deficiency, complementation group 8	0.111364
EIF4EBP1	null	EIF4EBP1	eukaryotic translation initiation factor 4E binding protein 1	0.111359
MIRLET7F1	null	null	null	0.11123
LOC100130976	null	null	null	0.111194
HIST1H1E	null	HIST1H1E	histone cluster 1, H1e	0.111188
OR52B6	null	OR52B6	olfactory receptor, family 52, subfamily B, member 6	0.111061
CENPL	null	CENPL	centromere protein L	0.111038
PAPPA2	null	PAPPA2	pappalysin 2	0.110916
SNTN	null	null	null	0.110893
PPP2R5C	null	PPP2R5C	protein phosphatase 2, regulatory subunit B (B56), gamma isoform	0.110794
KIF6	null	KIF6	kinesin family member 6	0.110744
LOC729224	null	LOC729224	-	0.110677
PLA2G2A	null	PLA2G2A	phospholipase A2, group IIA (platelets, synovial fluid)	0.110527
MCTP1	null	MCTP1	multiple C2 domains, transmembrane 1	0.110399
JAGN1	null	JAGN1	jagunal homolog 1 (Drosophila)	0.110388
EXTL2	null	EXTL2	exostoses (multiple)-like 2	0.110379
SYT14	null	SYT14	synaptotagmin XIV	0.110372
ZNF169	null	ZNF169	zinc finger protein 169	0.110331
LOC729088	null	LOC729088	-	0.11021
BPNT1	null	BPNT1	3'(2'), 5'-bisphosphate nucleotidase 1	0.110184
OR5R1	null	OR5R1	olfactory receptor, family 5, subfamily R, member 1	0.110148
MIR4264	null	null	null	0.109856
BRF2	null	BRF2	BRF2, subunit of RNA polymerase III transcription initiation factor, BRF1-like	0.109845
RMND5B	null	RMND5B	required for meiotic nuclear division 5 homolog B (S. cerevisiae)	0.109713
LOC100507204	null	null	null	0.109686
LOC144571	null	LOC144571	-	0.109647
WDR31	null	WDR31	WD repeat domain 31	0.10963
MIRLET7D	null	null	null	0.109611
OR9Q2	null	OR9Q2	olfactory receptor, family 9, subfamily Q, member 2	0.109592
LOC651536	null	LOC651536	-	0.109583
CETN4P	null	null	null	0.1095
MIR550A1	null	null	null	0.109473
LINC00471	null	null	null	0.109472
ZNF768	null	ZNF768	zinc finger protein 768	0.109323
EDEM1	null	EDEM1	ER degradation enhancer, mannosidase alpha-like 1	0.109183
FAM151B	null	null	null	0.109122
MORN4	null	null	null	0.108986
CFI	null	CFI	complement factor I	0.108836
CIDEC	null	CIDEC	cell death-inducing DFFA-like effector c	0.108768
LOC100505703	null	null	null	0.10867
C3ORF19	null	C3ORF19	chromosome 3 open reading frame 19	0.108634
GPR19	null	GPR19	G protein-coupled receptor 19	0.108631
EPGN	null	null	null	0.108533
TTC13	null	TTC13	tetratricopeptide repeat domain 13	0.108355
MGC34034	null	null	null	0.108313
AZI2	null	AZI2	5-azacytidine induced 2	0.108251
LCE5A	null	LCE5A	late cornified envelope 5A	0.108237
PI4KB	null	null	null	0.108192
MIR583	null	null	null	0.108146
AKAP12	null	AKAP12	A kinase (PRKA) anchor protein (gravin) 12	0.107855
FRMD4B	null	FRMD4B	FERM domain containing 4B	0.107829
HAS2	null	HAS2	hyaluronan synthase 2	0.107817
SNORD116-1	null	null	null	0.10775
FAM83A	null	FAM83A	family with sequence similarity 83, member A	0.107687
HIST1H3J	null	HIST1H3J	histone cluster 1, H3j	0.107617
LEPREL1	null	LEPREL1	leprecan-like 1	0.107528
FLOT2	null	FLOT2	flotillin 2	0.107486
DFNB31	null	DFNB31	deafness, autosomal recessive 31	0.107475
C15ORF37	null	C15ORF37	chromosome 15 open reading frame 37	0.107444
C16ORF59	null	C16ORF59	chromosome 16 open reading frame 59	0.107411
VMAC	null	VMAC	-	0.107374
UPK1B	null	UPK1B	uroplakin 1B	0.107354
LOC100134868	null	null	null	0.107275
KIAA1245	null	KIAA1245	KIAA1245	0.107263
ELOVL3	null	ELOVL3	elongation of very long chain fatty acids (FEN1/Elo2, SUR4/Elo3, yeast)-like 3	0.107206
MTX1	null	MTX1	metaxin 1	0.107133
FBXL17	null	FBXL17	F-box and leucine-rich repeat protein 17	0.107068
OR7A2P	null	OR7A2P	olfactory receptor, family 7, subfamily A, member 2 pseudogene	0.106996
DKFZP434L187	null	DKFZP434L187	-	0.106906
FAM133A	null	null	null	0.106837
IL24	null	IL24	interleukin 24	0.106835
LOC652993	null	LOC652993	-	0.106823
HIST1H2AM	null	HIST1H2AM	histone cluster 1, H2am	0.106676
HAX1	null	HAX1	HCLS1 associated protein X-1	0.106552
EOMES	null	EOMES	eomesodermin homolog (Xenopus laevis)	0.106538
SOX3	null	SOX3	SRY (sex determining region Y)-box 3	0.106528
PSIMCT-1	null	null	null	0.106327
RAP1GAP2	null	null	null	0.106165
AKT3	null	AKT3	v-akt murine thymoma viral oncogene homolog 3 (protein kinase B, gamma)	0.106132
PLXNA2	null	PLXNA2	plexin A2	0.106014
INTS3	null	INTS3	integrator complex subunit 3	0.10596
HIST2H2BA	null	HIST2H2BA	histone cluster 2, H2ba	0.105938
EIF1AY	null	EIF1AY	eukaryotic translation initiation factor 1A, Y-linked	0.105841
ANGEL1	null	ANGEL1	angel homolog 1 (Drosophila)	0.105668
ARL8A	null	ARL8A	ADP-ribosylation factor-like 8A	0.105602
PPP1R15B	null	PPP1R15B	protein phosphatase 1, regulatory (inhibitor) subunit 15B	0.105549
SERPINA3	null	SERPINA3	serpin peptidase inhibitor, clade A (alpha-1 antiproteinase, antitrypsin), member 3	0.105496
OTUD7B	null	OTUD7B	OTU domain containing 7B	0.105461
SFTPA1	null	SFTPA1	surfactant, pulmonary-associated protein A1	0.105432
PEPD	null	PEPD	peptidase D	0.105417
FBXO43	null	FBXO43	F-box protein 43	0.105326
MIR4275	null	null	null	0.105277
AMTN	null	null	null	0.104883
IFNE	null	null	null	0.104829
MIR1322	null	null	null	0.104722
HIST1H2AB	null	HIST1H2AB	histone cluster 1, H2ab	0.104707
DCAF11	null	null	null	0.10459
DUSP9	null	DUSP9	dual specificity phosphatase 9	0.104588
LOC100129055	null	null	null	0.104552
MIR1912	null	null	null	0.104523
LOC100507207	null	null	null	0.104385
FKBP9L	null	FKBP9L	FK506 binding protein 9-like	0.104383
SUMO1P1	null	null	null	0.104248
HYAL1	null	HYAL1	hyaluronoglucosaminidase 1	0.104223
MIR1275	null	null	null	0.10422
CRYGS	null	CRYGS	crystallin, gamma S	0.104207
ATG4B	null	ATG4B	ATG4 autophagy related 4 homolog B (S. cerevisiae)	0.104189
PCBD2	null	PCBD2	pterin-4 alpha-carbinolamine dehydratase/dimerization cofactor of hepatocyte nuclear factor 1 alpha (TCF1) 2	0.104175
FN3K	null	FN3K	fructosamine 3 kinase	0.104149
FAM20A	null	FAM20A	family with sequence similarity 20, member A	0.104106
ZNF438	null	ZNF438	zinc finger protein 438	0.104007
PLAG1	null	PLAG1	pleiomorphic adenoma gene 1	0.103932
DCD	null	DCD	dermcidin	0.103873
EGR2	null	EGR2	early growth response 2 (Krox-20 homolog, Drosophila)	0.103855
ANTXR2	null	ANTXR2	anthrax toxin receptor 2	0.103744
DDX4	null	DDX4	DEAD (Asp-Glu-Ala-Asp) box polypeptide 4	0.103625
GDPD3	null	GDPD3	glycerophosphodiester phosphodiesterase domain containing 3	0.103605
ZNF710	null	ZNF710	zinc finger protein 710	0.103454
LMBRD2	null	LMBRD2	LMBR1 domain containing 2	0.103375
XIST	null	XIST	X (inactive)-specific transcript	0.103365
LOC100130298	null	null	null	0.103327
MIR3173	null	null	null	0.103281
LOC100506238	null	null	null	0.103227
SLC16A4	null	SLC16A4	solute carrier family 16, member 4 (monocarboxylic acid transporter 5)	0.103209
LOC100129662	null	null	null	0.103185
BMS1P4	null	null	null	0.103165
TADA3	null	null	null	0.103077
LILRB1	null	LILRB1	leukocyte immunoglobulin-like receptor, subfamily B (with TM and ITIM domains), member 1	0.10306
ANGEL2	null	ANGEL2	angel homolog 2 (Drosophila)	0.103022
LOC641367	null	LOC641367	-	0.10293
MFAP2	null	MFAP2	microfibrillar-associated protein 2	0.102727
OR56B1	null	OR56B1	olfactory receptor, family 56, subfamily B, member 1	0.102724
GBAP1	null	null	null	0.102722
DDX59	null	DDX59	DEAD (Asp-Glu-Ala-Asp) box polypeptide 59	0.102661
MIR2355	null	null	null	0.102577
LOC285326	null	LOC285326	-	0.102552
COX4I2	null	COX4I2	cytochrome c oxidase subunit IV isoform 2 (lung)	0.10249
ZSWIM1	null	ZSWIM1	zinc finger, SWIM-type containing 1	0.1024
ROS1	null	ROS1	v-ros UR2 sarcoma virus oncogene homolog 1 (avian)	0.102368
RPS14	null	RPS14	ribosomal protein S14	0.102346
MIR30A	null	null	null	0.102328
SWT1	null	null	null	0.102034
P2RX4	null	P2RX4	purinergic receptor P2X, ligand-gated ion channel, 4	0.101957
GRPEL2	null	GRPEL2	GrpE-like 2, mitochondrial (E. coli)	0.101952
BTF3P11	null	null	null	0.101829
OR56A3	null	OR56A3	olfactory receptor, family 56, subfamily A, member 3	0.101636
PRSS38	null	null	null	0.101558
PFKFB2	null	PFKFB2	6-phosphofructo-2-kinase/fructose-2,6-biphosphatase 2	0.101531
OR4K14	null	OR4K14	olfactory receptor, family 4, subfamily K, member 14	0.101522
PQLC2	null	PQLC2	PQ loop repeat containing 2	0.101511
FERMT2	null	null	null	0.101414
ZNF32	null	ZNF32	zinc finger protein 32	0.101405
PMP22	null	PMP22	peripheral myelin protein 22	0.101387
DNAL1	null	DNAL1	dynein, axonemal, light chain 1	0.101378
SQSTM1	null	SQSTM1	sequestosome 1	0.101345
TRIM45	null	TRIM45	tripartite motif-containing 45	0.101265
ALOX5AP	null	ALOX5AP	arachidonate 5-lipoxygenase-activating protein	0.101207
PIP5K1P1	null	null	null	0.101148
C6ORF10	null	C6ORF10	chromosome 6 open reading frame 10	0.10112
LOC100129794	null	null	null	0.100954
NT5E	null	NT5E	5'-nucleotidase, ecto (CD73)	0.100938
KRTAP19-3	null	KRTAP19-3	keratin associated protein 19-3	0.100906
ZNF717	null	ZNF717	zinc finger protein 717	0.100889
ALDH1A1	null	ALDH1A1	aldehyde dehydrogenase 1 family, member A1	0.100785
SGCZ	null	SGCZ	sarcoglycan zeta	0.100765
VPS45	null	null	null	0.100763
BLZF1	null	BLZF1	basic leucine zipper nuclear factor 1 (JEM-1)	0.100669
TMEM190	null	null	null	0.100597
DIRC3	null	DIRC3	disrupted in renal carcinoma 3	0.100551
WTH3DI	null	null	null	0.100548
EGR1	null	EGR1	early growth response 1	0.100531
NLRP12	null	null	null	0.100444
SLC1A5	null	SLC1A5	solute carrier family 1 (neutral amino acid transporter), member 5	0.100407
PARP16	null	PARP16	poly (ADP-ribose) polymerase family, member 16	0.10035
IQCD	null	IQCD	IQ motif containing D	0.100283
ZC4H2	null	null	null	0.100258
RNF5P1	null	RNF5P1	ring finger protein 5 pseudogene 1	0.100233
ZBTB2	null	ZBTB2	zinc finger and BTB domain containing 2	0.10012
TMEM154	null	TMEM154	transmembrane protein 154	0.10011
C1ORF53	null	C1ORF53	chromosome 1 open reading frame 53	0.100084
MIR3136	null	null	null	0.100081
BABAM1	null	null	null	0.0998834
LOC100131727	null	null	null	0.0998537
CYP11B2	null	CYP11B2	cytochrome P450, family 11, subfamily B, polypeptide 2	0.099725
SDCCAG8	null	SDCCAG8	serologically defined colon cancer antigen 8	0.0997204
FLJ37644	null	FLJ37644	-	0.0995986
ARNTL	null	ARNTL	aryl hydrocarbon receptor nuclear translocator-like	0.0995984
RPS2	null	RPS2	ribosomal protein S2	0.0995434
GDAP1	null	GDAP1	ganglioside-induced differentiation-associated protein 1	0.0994635
SSR2	null	SSR2	signal sequence receptor, beta (translocon-associated protein beta)	0.0994147
UPP1	null	UPP1	uridine phosphorylase 1	0.0993863
TRBV3-1	null	TRBV3-1	T cell receptor beta variable 3-1	0.0992177
PRG1	null	PRG1	proteoglycan 1, secretory granule	0.0991316
MCL1	null	MCL1	myeloid cell leukemia sequence 1 (BCL2-related)	0.0990203
SHMT2	null	SHMT2	serine hydroxymethyltransferase 2 (mitochondrial)	0.0989299
GKAP1	null	GKAP1	G kinase anchoring protein 1	0.0989251
HRH1	null	HRH1	histamine receptor H1	0.0989105
SKA2L	null	null	null	0.0988556
CNPY4	null	null	null	0.0987805
MIR1293	null	null	null	0.0987578
SLCO1A2	null	SLCO1A2	solute carrier organic anion transporter family, member 1A2	0.0987038
MTMR14	null	null	null	0.0986773
CKB	null	CKB	creatine kinase, brain	0.0986698
OR2M3	null	OR2M3	olfactory receptor, family 2, subfamily M, member 3	0.098645
FIS1	null	FIS1	fission 1 (mitochondrial outer membrane) homolog (S. cerevisiae)	0.0984974
REP15	null	REP15	-	0.0984516
C16ORF73	null	C16ORF73	chromosome 16 open reading frame 73	0.0984428
IL20RA	null	IL20RA	interleukin 20 receptor, alpha	0.0984327
ZEB1	null	null	null	0.0984295
PRKY	null	PRKY	protein kinase, Y-linked	0.098414
LOC100510090	null	null	null	0.0982937
CXCL12	null	CXCL12	chemokine (C-X-C motif) ligand 12 (stromal cell-derived factor 1)	0.0982613
PSMD9	null	PSMD9	proteasome (prosome, macropain) 26S subunit, non-ATPase, 9	0.0982192
ZRANB3	null	ZRANB3	zinc finger, RAN-binding domain containing 3	0.0981715
TRIB1	null	TRIB1	tribbles homolog 1 (Drosophila)	0.0981539
ECM1	null	ECM1	extracellular matrix protein 1	0.0981158
LOC390940	null	LOC390940	-	0.0980693
TADA1	null	null	null	0.0980541
LOC100129827	null	null	null	0.0979333
CYSLTR1	null	CYSLTR1	cysteinyl leukotriene receptor 1	0.0979188
SNORD114-2	null	SNORD114-2	small nucleolar RNA, C/D box 114-2	0.0978391
NPVF	null	NPVF	neuropeptide VF precursor	0.0977585
LINC00184	null	null	null	0.0976622
IL25	null	IL25	interleukin 25	0.0976517
SNORD121A	null	null	null	0.0975117
PLIN3	null	null	null	0.0974957
C5ORF48	null	null	null	0.0974731
ARL4A	null	ARL4A	ADP-ribosylation factor-like 4A	0.0974561
MIR1262	null	null	null	0.097436
MSL3	null	null	null	0.0972798
C8ORF56	null	C8ORF56	chromosome 8 open reading frame 56	0.0972792
XYLT1	null	XYLT1	xylosyltransferase I	0.0972022
IL15	null	IL15	interleukin 15	0.0971594
LOC574538	null	LOC574538	-	0.0971372
LOC285540	null	LOC285540	-	0.0971152
MIR1827	null	null	null	0.096962
C3ORF14	null	C3ORF14	chromosome 3 open reading frame 14	0.0968936
MAGEA12	null	MAGEA12	melanoma antigen family A, 12	0.0968585
NSUN7	null	NSUN7	NOL1/NOP2/Sun domain family, member 7	0.0968257
ZNF702P	null	null	null	0.0967541
ENAM	null	ENAM	enamelin	0.0967213
AIG1	null	AIG1	androgen-induced 1	0.0966025
DYRK3	null	DYRK3	dual-specificity tyrosine-(Y)-phosphorylation regulated kinase 3	0.0965828
SLC10A5	null	SLC10A5	solute carrier family 10 (sodium/bile acid cotransporter family), member 5	0.0965788
RHOF	null	RHOF	ras homolog gene family, member F (in filopodia)	0.0965598
OR5M3	null	OR5M3	olfactory receptor, family 5, subfamily M, member 3	0.096555
UTY	null	UTY	ubiquitously transcribed tetratricopeptide repeat gene, Y-linked	0.096518
ADAMTS6	null	ADAMTS6	ADAM metallopeptidase with thrombospondin type 1 motif, 6	0.0964911
SLC38A9	null	null	null	0.0964437
PCDHB18	null	PCDHB18	protocadherin beta 18 pseudogene	0.0963848
GGTLC2	null	null	null	0.0963639
HIST1H1D	null	HIST1H1D	histone cluster 1, H1d	0.0963312
CPNE7	null	CPNE7	copine VII	0.0963203
LOC100289379	null	null	null	0.0963141
HMG20A	null	HMG20A	high-mobility group 20A	0.0962821
HIST1H3E	null	HIST1H3E	histone cluster 1, H3e	0.0962208
C6ORF57	null	C6ORF57	chromosome 6 open reading frame 57	0.0962106
SOX1	null	SOX1	SRY (sex determining region Y)-box 1	0.0960731
ZNF578	null	ZNF578	zinc finger protein 578	0.0960595
WNT16	null	WNT16	wingless-type MMTV integration site family, member 16	0.0959886
AKAP7	null	AKAP7	A kinase (PRKA) anchor protein 7	0.0959737
MIR374B	null	null	null	0.095968
BBS9	null	null	null	0.0959393
CYP39A1	null	CYP39A1	cytochrome P450, family 39, subfamily A, polypeptide 1	0.0959291
SLC25A11	null	SLC25A11	solute carrier family 25 (mitochondrial carrier; oxoglutarate carrier), member 11	0.0958271
SNORD113-6	null	SNORD113-6	small nucleolar RNA, C/D box 113-6	0.0958
TATDN3	null	TATDN3	TatD DNase domain containing 3	0.0957354
ZNF263	null	ZNF263	zinc finger protein 263	0.0956669
GOLGA6L5	null	null	null	0.095658
RUSC2	null	RUSC2	RUN and SH3 domain containing 2	0.0956234
TBCE	null	TBCE	tubulin-specific chaperone e	0.0956218
NPL	null	NPL	N-acetylneuraminate pyruvate lyase (dihydrodipicolinate synthase)	0.0955798
ZNF557	null	ZNF557	zinc finger protein 557	0.0954878
WDR72	null	WDR72	WD repeat domain 72	0.095419
IQGAP3	null	IQGAP3	IQ motif containing GTPase activating protein 3	0.0953916
FZD10	null	FZD10	frizzled homolog 10 (Drosophila)	0.0952611
LOC729968	null	LOC729968	-	0.0952426
RRAS	null	RRAS	related RAS viral (r-ras) oncogene homolog	0.0952257
METAP1D	null	null	null	0.0952088
EAF1	null	EAF1	ELL associated factor 1	0.0951902
ZNF257	null	ZNF257	zinc finger protein 257	0.0951629
LOC730183	null	LOC730183	-	0.0951375
TRIM65	null	TRIM65	tripartite motif-containing 65	0.095105
HIST1H3I	null	HIST1H3I	histone cluster 1, H3i	0.0949493
LOC100131580	null	null	null	0.0949217
CARD17	null	null	null	0.0948998
SLC22A15	null	SLC22A15	solute carrier family 22 (organic cation transporter), member 15	0.0947795
MDM4	null	MDM4	Mdm4, transformed 3T3 cell double minute 4, p53 binding protein (mouse)	0.0947705
CSNK2A1P	null	CSNK2A1P	casein kinase 2, alpha 1 polypeptide pseudogene	0.0947662
POTEA	null	null	null	0.094706
IL17RD	null	IL17RD	interleukin 17 receptor D	0.0946911
OR7A5	null	OR7A5	olfactory receptor, family 7, subfamily A, member 5	0.0945328
C20ORF201	null	null	null	0.0945248
RHOJ	null	RHOJ	ras homolog gene family, member J	0.0945113
KDR	null	KDR	kinase insert domain receptor (a type III receptor tyrosine kinase)	0.0944685
NDUFS2	null	NDUFS2	NADH dehydrogenase (ubiquinone) Fe-S protein 2, 49kDa (NADH-coenzyme Q reductase)	0.094371
DUSP23	null	DUSP23	dual specificity phosphatase 23	0.0943245
LBX1	null	LBX1	ladybird homeobox homolog 1 (Drosophila)	0.0943032
PAR1	null	PAR1	-	0.0942158
MIR934	null	null	null	0.0941992
AGPAT4	null	AGPAT4	1-acylglycerol-3-phosphate O-acyltransferase 4 (lysophosphatidic acid acyltransferase, delta)	0.0941936
LOC100287834	null	null	null	0.0941619
LOC391322	null	LOC391322	-	0.0941272
SNORD19	null	SNORD19	small nucleolar RNA, C/D box 19	0.0941182
LOC100132831	null	null	null	0.0940792
LOC100268168	null	null	null	0.0940193
HEMK1	null	HEMK1	HemK methyltransferase family member 1	0.0939396
PANK3	null	PANK3	pantothenate kinase 3	0.0939392
SENP8	null	SENP8	SUMO/sentrin specific peptidase family member 8	0.0939005
RBM43	null	null	null	0.0938895
TLR5	null	TLR5	toll-like receptor 5	0.093854
LCMT2	null	LCMT2	leucine carboxyl methyltransferase 2	0.0938219
HIF1AN	null	HIF1AN	hypoxia-inducible factor 1, alpha subunit inhibitor	0.0938027
CMPK2	null	null	null	0.0937779
WDR38	null	null	null	0.0937187
C1ORF85	null	C1ORF85	chromosome 1 open reading frame 85	0.0937094
PIGR	null	PIGR	polymeric immunoglobulin receptor	0.0936769
ATP5G2	null	ATP5G2	ATP synthase, H+ transporting, mitochondrial F0 complex, subunit C2 (subunit 9)	0.0936521
PPP4C	null	PPP4C	protein phosphatase 4 (formerly X), catalytic subunit	0.0934668
C16ORF62	null	null	null	0.0934369
PRICKLE2	null	PRICKLE2	prickle homolog 2 (Drosophila)	0.0934284
PTCD2	null	PTCD2	pentatricopeptide repeat domain 2	0.0933997
DOC2B	null	DOC2B	double C2-like domains, beta	0.0933946
POGZ	null	POGZ	pogo transposable element with ZNF domain	0.0933872
C9ORF150	null	C9ORF150	chromosome 9 open reading frame 150	0.0933722
LILRB4	null	LILRB4	leukocyte immunoglobulin-like receptor, subfamily B (with TM and ITIM domains), member 4	0.0933671
GRAP	null	GRAP	GRB2-related adaptor protein	0.0933634
HOXD8	null	HOXD8	homeobox D8	0.0933528
PAK3	null	PAK3	p21 (CDKN1A)-activated kinase 3	0.0933334
UBE2MP1	null	UBE2MP1	ubiquitin-conjugating enzyme E2M pseudogene 1	0.0933153
WDR6	null	WDR6	WD repeat domain 6	0.0933088
SNORD114-21	null	SNORD114-21	small nucleolar RNA, C/D box 114-21	0.0932999
MAN2C1	null	MAN2C1	mannosidase, alpha, class 2C, member 1	0.0932132
EXOSC5	null	EXOSC5	exosome component 5	0.0931888
LRRD1	null	null	null	0.0931815
ADRA2C	null	ADRA2C	adrenergic, alpha-2C-, receptor	0.0930019
MIR1283-2	null	null	null	0.0929719
PCDHGB8P	null	PCDHGB8P	protocadherin gamma subfamily B, 8 pseudogene	0.0929548
ACTN2	null	ACTN2	actinin, alpha 2	0.0929525
C19ORF10	null	C19ORF10	chromosome 19 open reading frame 10	0.0929337
CER1	null	CER1	cerberus 1, cysteine knot superfamily, homolog (Xenopus laevis)	0.0928577
LINC00204A	null	null	null	0.0928062
SH2D3C	null	SH2D3C	SH2 domain containing 3C	0.0927748
PABPC1P2	null	null	null	0.0927468
C17ORF105	null	null	null	0.0927184
LOC100289627	null	null	null	0.092669
MIR933	null	null	null	0.0926589
ZBTB42	null	ZBTB42	zinc finger and BTB domain containing 42	0.0926533
NDUFAF3	null	null	null	0.0925663
TPM3	null	TPM3	tropomyosin 3	0.0925476
PYCR2	null	PYCR2	pyrroline-5-carboxylate reductase family, member 2	0.0924965
LOC644090	null	LOC644090	-	0.0923325
ARHGEF11	null	ARHGEF11	Rho guanine nucleotide exchange factor (GEF) 11	0.0923301
NCSTN	null	NCSTN	nicastrin	0.0923219
NME3	null	NME3	non-metastatic cells 3, protein expressed in	0.0922061
LPA	null	LPA	lipoprotein, Lp(a)	0.092117
SH3GL1	null	SH3GL1	SH3-domain GRB2-like 1	0.0921005
ANKRD55	null	ANKRD55	ankyrin repeat domain 55	0.0920917
TMEM158	null	TMEM158	transmembrane protein 158	0.0919382
LOC100132396	null	null	null	0.0918675
ARRDC3	null	ARRDC3	arrestin domain containing 3	0.0918589
LINC00307	null	null	null	0.0918573
LOC100506910	null	null	null	0.0918441
ZNF346	null	ZNF346	zinc finger protein 346	0.0918198
STRA8	null	null	null	0.0918181
CD274	null	CD274	CD274 molecule	0.0917792
C19ORF23	null	C19ORF23	chromosome 19 open reading frame 23	0.0915585
KCTD15	null	KCTD15	potassium channel tetramerisation domain containing 15	0.0915547
ZNF22	null	ZNF22	zinc finger protein 22 (KOX 15)	0.091529
ANO3	null	null	null	0.0915234
LOC340107	null	LOC340107	-	0.0915062
MOBP	null	MOBP	myelin-associated oligodendrocyte basic protein	0.0914077
LOC145663	null	LOC145663	-	0.0913509
LOC100505577	null	null	null	0.0913162
C3ORF38	null	C3ORF38	chromosome 3 open reading frame 38	0.091309
TNNT1	null	TNNT1	troponin T type 1 (skeletal, slow)	0.0912852
CLEC4A	null	CLEC4A	C-type lectin domain family 4, member A	0.0912471
GRB7	null	GRB7	growth factor receptor-bound protein 7	0.0912465
NOVA1	null	NOVA1	neuro-oncological ventral antigen 1	0.0911933
HRCT1	null	null	null	0.0911811
XBP1	null	XBP1	X-box binding protein 1	0.0911306
MIR3124	null	null	null	0.0910936
NOC2L	null	NOC2L	nucleolar complex associated 2 homolog (S. cerevisiae)	0.0910658
SNORA28	null	SNORA28	small nucleolar RNA, H/ACA box 28	0.0910051
LRRC28	null	LRRC28	leucine rich repeat containing 28	0.0909993
IGLV3-12	null	IGLV3-12	immunoglobulin lambda variable 3-12	0.090982
LOC100288728	null	null	null	0.0909624
SH2B1	null	SH2B1	SH2B adaptor protein 1	0.0909572
PTTG3P	null	null	null	0.0909324
LOC375190	null	LOC375190	-	0.090922
MIR520B	null	null	null	0.0909192
TAS2R10	null	TAS2R10	taste receptor, type 2, member 10	0.0908891
DKK4	null	DKK4	dickkopf homolog 4 (Xenopus laevis)	0.0908346
EIF1B	null	EIF1B	eukaryotic translation initiation factor 1B	0.0907796
LCP1	null	LCP1	lymphocyte cytosolic protein 1 (L-plastin)	0.0907659
ZBTB10	null	ZBTB10	zinc finger and BTB domain containing 10	0.0907455
PTPN13	null	PTPN13	protein tyrosine phosphatase, non-receptor type 13 (APO-1/CD95 (Fas)-associated phosphatase)	0.0907206
PFN4	null	PFN4	profilin family, member 4	0.0906391
NCOA7	null	NCOA7	nuclear receptor coactivator 7	0.0905076
TPTE2P1	null	null	null	0.0904986
IFNA16	null	IFNA16	interferon, alpha 16	0.0904657
IRAK1BP1	null	IRAK1BP1	interleukin-1 receptor-associated kinase 1 binding protein 1	0.0904142
SLC22A3	null	SLC22A3	solute carrier family 22 (extraneuronal monoamine transporter), member 3	0.0903894
RNF130	null	RNF130	ring finger protein 130	0.09032
CSF3R	null	CSF3R	colony stimulating factor 3 receptor (granulocyte)	0.0902915
C1ORF55	null	C1ORF55	chromosome 1 open reading frame 55	0.0902813
C1ORF127	null	C1ORF127	chromosome 1 open reading frame 127	0.0902806
ATG14	null	null	null	0.0902749
LOC253039	null	LOC253039	-	0.0902687
LILRP2	null	LILRP2	leukocyte immunoglobulin-like receptor pseudogene 2	0.0902474
DBH	null	DBH	dopamine beta-hydroxylase (dopamine beta-monooxygenase)	0.0902348
FAM122C	null	FAM122C	family with sequence similarity 122C	0.0902332
ZFPL1	null	ZFPL1	zinc finger protein-like 1	0.0902009
ADAMTSL5	null	ADAMTSL5	ADAMTS-like 5	0.0901963
LOC339442	null	LOC339442	-	0.0901772
CTHRC1	null	CTHRC1	collagen triple helix repeat containing 1	0.0901705
NT5DC2	null	NT5DC2	5'-nucleotidase domain containing 2	0.0901664
SNORD115-14	null	null	null	0.0901618
PELI2	null	PELI2	pellino homolog 2 (Drosophila)	0.0901496
C16ORF96	null	null	null	0.0901116
ZNF596	null	ZNF596	zinc finger protein 596	0.0900649
ZNF865	null	null	null	0.090052
GNRHR	null	GNRHR	gonadotropin-releasing hormone receptor	0.0900488
FAM74A4	null	FAM74A4	family with sequence similarity 74, member A4	0.0899525
GNG2	null	GNG2	guanine nucleotide binding protein (G protein), gamma 2	0.089923
MMP3	null	MMP3	matrix metallopeptidase 3 (stromelysin 1, progelatinase)	0.0899212
MIR103A1	null	null	null	0.0899129
STK16	null	STK16	serine/threonine kinase 16	0.0898717
P4HA3	null	P4HA3	procollagen-proline, 2-oxoglutarate 4-dioxygenase (proline 4-hydroxylase), alpha polypeptide III	0.0898648
SMAD7	null	SMAD7	SMAD, mothers against DPP homolog 7 (Drosophila)	0.089853
FBXL20	null	FBXL20	F-box and leucine-rich repeat protein 20	0.0898248
KIAA0090	null	KIAA0090	KIAA0090	0.0897648
BAP1	null	BAP1	BRCA1 associated protein-1 (ubiquitin carboxy-terminal hydrolase)	0.0897525
RIMBP3C	null	null	null	0.0897392
CDC42SE1	null	CDC42SE1	CDC42 small effector 1	0.089712
HIGD2A	null	HIGD2A	HIG1 domain family, member 2A	0.0896596
LOC644145	null	LOC644145	-	0.0896527
SPAG11B	null	null	null	0.0896418
TRPV6	null	TRPV6	transient receptor potential cation channel, subfamily V, member 6	0.0895231
TPBG	null	TPBG	trophoblast glycoprotein	0.089495
ZNF726	null	ZNF726	zinc finger protein 726	0.0894702
MIR431	null	null	null	0.0893776
LOC100505813	null	null	null	0.0893304
FAM179B	null	null	null	0.0893126
DTWD1	null	DTWD1	DTW domain containing 1	0.0893021
PPP4R1L	null	PPP4R1L	protein phosphatase 4, regulatory subunit 1-like	0.0892036
CYP2R1	null	CYP2R1	cytochrome P450, family 2, subfamily R, polypeptide 1	0.0891752
NVL	null	NVL	nuclear VCP-like	0.089115
MIR100HG	null	null	null	0.0891013
ZNF193	null	ZNF193	zinc finger protein 193	0.0890749
TTC5	null	TTC5	tetratricopeptide repeat domain 5	0.0890685
LOC100506294	null	null	null	0.0889082
WNT5A	null	WNT5A	wingless-type MMTV integration site family, member 5A	0.088899
OR6M1	null	OR6M1	olfactory receptor, family 6, subfamily M, member 1	0.0888338
OXNAD1	null	OXNAD1	oxidoreductase NAD-binding domain containing 1	0.0888328
PTGDS	null	PTGDS	prostaglandin D2 synthase 21kDa (brain)	0.0888185
MIR580	null	null	null	0.0887862
PAX7	null	PAX7	paired box gene 7	0.0887342
CYTH2	null	null	null	0.0887261
TEKT4P1	null	null	null	0.0887136
METTL6	null	METTL6	methyltransferase like 6	0.0886705
ECI1	null	null	null	0.0886602
FLJ44635	null	FLJ44635	-	0.0886181
FBXO4	null	FBXO4	F-box protein 4	0.0885445
TM6SF1	null	TM6SF1	transmembrane 6 superfamily member 1	0.0885233
HIST1H3G	null	HIST1H3G	histone cluster 1, H3g	0.0885038
LOC440335	null	LOC440335	-	0.0884701
UBE2Q2	null	UBE2Q2	ubiquitin-conjugating enzyme E2Q (putative) 2	0.0884359
FGD2	null	FGD2	FYVE, RhoGEF and PH domain containing 2	0.0884115
MRPL52	null	MRPL52	mitochondrial ribosomal protein L52	0.0883637
FKBP1C	null	FKBP1C	FK506 binding protein 1C	0.0883492
ALOX15B	null	ALOX15B	arachidonate 15-lipoxygenase, type B	0.0883358
GOLPH3L	null	GOLPH3L	golgi phosphoprotein 3-like	0.0881636
UCN2	null	UCN2	urocortin 2	0.0881597
MRO	null	MRO	maestro	0.0880992
MON1A	null	MON1A	MON1 homolog A (yeast)	0.0880696
RNF217	null	null	null	0.0880265
SPATA17	null	SPATA17	spermatogenesis associated 17	0.0879307
SARS	null	SARS	seryl-tRNA synthetase	0.0879192
DMRT2	null	DMRT2	doublesex and mab-3 related transcription factor 2	0.0879128
C10ORF55	null	C10ORF55	chromosome 10 open reading frame 55	0.0878667
CXORF65	null	null	null	0.0878361
LOC646324	null	LOC646324	-	0.0878165
STAT4	null	STAT4	signal transducer and activator of transcription 4	0.0877886
CTSO	null	CTSO	cathepsin O	0.0877428
TMEM55B	null	TMEM55B	transmembrane protein 55B	0.0877385
UGT8	null	UGT8	UDP glycosyltransferase 8 (UDP-galactose ceramide galactosyltransferase)	0.0877199
GTPBP2	null	GTPBP2	GTP binding protein 2	0.0877011
ZNF429	null	ZNF429	zinc finger protein 429	0.0876737
SNX16	null	SNX16	sorting nexin 16	0.0876537
ARHGAP40	null	null	null	0.0876534
CRTAM	null	CRTAM	cytotoxic and regulatory T cell molecule	0.0875824
TPTE2P6	null	null	null	0.0875743
DHRS3	null	DHRS3	dehydrogenase/reductase (SDR family) member 3	0.087551
TSPAN19	null	TSPAN19	tetraspanin 19	0.0875489
NDUFA13	null	NDUFA13	NADH dehydrogenase (ubiquinone) 1 alpha subcomplex, 13	0.087506
PDE10A	null	PDE10A	phosphodiesterase 10A	0.0874782
PNRC1	null	PNRC1	proline-rich nuclear receptor coactivator 1	0.0874373
LOC646778	null	LOC646778	-	0.0874166
RPS6KC1	null	RPS6KC1	ribosomal protein S6 kinase, 52kDa, polypeptide 1	0.0873388
ZKSCAN2	null	null	null	0.0872733
TTC23	null	TTC23	tetratricopeptide repeat domain 23	0.0872708
STK36	null	STK36	serine/threonine kinase 36 (fused homolog, Drosophila)	0.0872029
C9ORF147	null	null	null	0.0871757
DNAH14	null	DNAH14	dynein, axonemal, heavy chain 14	0.087168
SLC2A10	null	SLC2A10	solute carrier family 2 (facilitated glucose transporter), member 10	0.0870814
PURG	null	PURG	purine-rich element binding protein G	0.0870561
DSE	null	null	null	0.0870512
DSTYK	null	null	null	0.0870457
SLC5A2	null	SLC5A2	solute carrier family 5 (sodium/glucose cotransporter), member 2	0.0870368
TAAR5	null	TAAR5	trace amine associated receptor 5	0.0870352
OR10A6	null	OR10A6	olfactory receptor, family 10, subfamily A, member 6	0.0870325
HSF2	null	HSF2	heat shock transcription factor 2	0.0870104
PZP	null	PZP	pregnancy-zone protein	0.0869762
ADAL	null	ADAL	adenosine deaminase-like	0.0869638
GCG	null	GCG	glucagon	0.086961
CCDC148	null	null	null	0.0868891
JMJD4	null	JMJD4	jumonji domain containing 4	0.0868689
LOC100506452	null	null	null	0.0868475
AZGP1	null	AZGP1	alpha-2-glycoprotein 1, zinc	0.0867867
CTSL1P2	null	null	null	0.0867501
KIAA0556	null	KIAA0556	KIAA0556	0.0867461
SNORA12	null	SNORA12	small nucleolar RNA, H/ACA box 12	0.0865334
NES	null	NES	nestin	0.0865304
SOX30	null	SOX30	SRY (sex determining region Y)-box 30	0.0864918
ANXA9	null	ANXA9	annexin A9	0.0864741
H6PD	null	H6PD	hexose-6-phosphate dehydrogenase (glucose 1-dehydrogenase)	0.086462
LINC00162	null	null	null	0.086453
OPN3	null	OPN3	opsin 3 (encephalopsin, panopsin)	0.0864527
PGCP	null	PGCP	-	0.0864446
C1ORF21	null	C1ORF21	chromosome 1 open reading frame 21	0.0863597
NBPF3	null	NBPF3	neuroblastoma breakpoint family, member 3	0.0863516
CYP2A7P1	null	CYP2A7P1	cytochrome P450, family 2, subfamily A, polypeptide 7 pseudogene 1	0.0863149
VPS39	null	VPS39	vacuolar protein sorting 39 (yeast)	0.0861756
FMNL1	null	FMNL1	formin-like 1	0.0861715
GPX8	null	null	null	0.0861095
HBE1	null	HBE1	hemoglobin, epsilon 1	0.0860854
C9ORF172	null	null	null	0.0860514
HRC	null	HRC	histidine rich calcium binding protein	0.0860461
ZNF490	null	ZNF490	zinc finger protein 490	0.0860404
LINC00161	null	null	null	0.0860245
KIR3DL3	null	KIR3DL3	killer cell immunoglobulin-like receptor, three domains, long cytoplasmic tail, 3	0.0859955
PRKAB2	null	PRKAB2	protein kinase, AMP-activated, beta 2 non-catalytic subunit	0.0859627
HTR3A	null	HTR3A	5-hydroxytryptamine (serotonin) receptor 3A	0.0859042
MIR320B2	null	null	null	0.0858571
C15ORF17	null	C15ORF17	chromosome 15 open reading frame 17	0.0858412
LOC100505869	null	null	null	0.0858184
TAGLN2	null	TAGLN2	transgelin 2	0.0858033
FAM59A	null	FAM59A	family with sequence similarity 59, member A	0.0857988
MS4A13	null	MS4A13	membrane-spanning 4-domains, subfamily A, member 13	0.085706
MRPL24	null	MRPL24	mitochondrial ribosomal protein L24	0.0856153
MIR1245	null	null	null	0.0855945
MAP1LC3B	null	MAP1LC3B	microtubule-associated protein 1 light chain 3 beta	0.0855875
LOC100130301	null	null	null	0.0855165
SLC50A1	null	null	null	0.0855019
RNU6ATAC	null	null	null	0.0854836
HDDC3	null	HDDC3	HD domain containing 3	0.0854718
C1ORF192	null	C1ORF192	chromosome 1 open reading frame 192	0.0854609
MIR1260	null	null	null	0.0854416
LGSN	null	null	null	0.0853876
CXADRP3	null	null	null	0.085376
TMED10P1	null	null	null	0.0852949
PPIE	null	PPIE	peptidylprolyl isomerase E (cyclophilin E)	0.0852916
CRISP1	null	CRISP1	cysteine-rich secretory protein 1	0.0852523
MIR518D	null	null	null	0.0852344
PARP6	null	PARP6	poly (ADP-ribose) polymerase family, member 6	0.0852259
DIEXF	null	null	null	0.0852214
LOC100130776	null	null	null	0.0852188
SERHL2	null	SERHL2	serine hydrolase-like 2	0.0851097
MIR190	null	null	null	0.0850714
RPL21P44	null	null	null	0.0850115
ZBTB37	null	ZBTB37	zinc finger and BTB domain containing 37	0.0849809
ITPRIP	null	null	null	0.0849566
CD2BP2	null	CD2BP2	CD2 (cytoplasmic tail) binding protein 2	0.0849432
TAF1B	null	TAF1B	TATA box binding protein (TBP)-associated factor, RNA polymerase I, B, 63kDa	0.0849304
RBM23	null	RBM23	RNA binding motif protein 23	0.084904
TOX4	null	null	null	0.084899
SRD5A3	null	null	null	0.084889
HHEX	null	HHEX	homeobox, hematopoietically expressed	0.0848774
HIRIP3	null	HIRIP3	HIRA interacting protein 3	0.0848587
RAB41	null	RAB41	RAB41, member RAS oncogene family	0.0848316
POLR3C	null	POLR3C	polymerase (RNA) III (DNA directed) polypeptide C (62kD)	0.0848248
MTR	null	MTR	5-methyltetrahydrofolate-homocysteine methyltransferase	0.084813
PDLIM7	null	PDLIM7	PDZ and LIM domain 7 (enigma)	0.0847802
CYP4V2	null	CYP4V2	cytochrome P450, family 4, subfamily V, polypeptide 2	0.0847162
PKD1L3	null	PKD1L3	polycystic kidney disease 1-like 3	0.0846386
TGFB1	null	TGFB1	transforming growth factor, beta 1 (Camurati-Engelmann disease)	0.0846381
SLC26A6	null	SLC26A6	solute carrier family 26, member 6	0.0846143
SNCG	null	SNCG	synuclein, gamma (breast cancer-specific protein 1)	0.0845307
TAF1A	null	TAF1A	TATA box binding protein (TBP)-associated factor, RNA polymerase I, A, 48kDa	0.0845187
ALDOB	null	ALDOB	aldolase B, fructose-bisphosphate	0.0845087
ZDBF2	null	null	null	0.0844073
ATP8A2	null	ATP8A2	ATPase, aminophospholipid transporter-like, Class I, type 8A, member 2	0.0843745
ABLIM3	null	ABLIM3	actin binding LIM protein family, member 3	0.0843097
NNT	null	NNT	nicotinamide nucleotide transhydrogenase	0.0842726
COG2	null	COG2	component of oligomeric golgi complex 2	0.0842355
CES4A	null	null	null	0.0841842
RASIP1	null	RASIP1	Ras interacting protein 1	0.0841226
GTDC1	null	GTDC1	glycosyltransferase-like domain containing 1	0.0840776
TCF7L1	null	TCF7L1	transcription factor 7-like 1 (T-cell specific, HMG-box)	0.0840319
PILRA	null	PILRA	paired immunoglobin-like type 2 receptor alpha	0.0839341
ZNF397	null	ZNF397	zinc finger protein 397	0.0839107
MIR208A	null	null	null	0.0839086
SERPINE1	null	SERPINE1	serpin peptidase inhibitor, clade E (nexin, plasminogen activator inhibitor type 1), member 1	0.0838902
PDCD1LG2	null	PDCD1LG2	programmed cell death 1 ligand 2	0.0838061
APH1A	null	APH1A	anterior pharynx defective 1 homolog A (C. elegans)	0.0837986
TMEM239	null	null	null	0.083798
SHC1	null	SHC1	SHC (Src homology 2 domain containing) transforming protein 1	0.0837952
DEDD	null	DEDD	death effector domain containing	0.0837685
ACAA1	null	ACAA1	acetyl-Coenzyme A acyltransferase 1 (peroxisomal 3-oxoacyl-Coenzyme A thiolase)	0.083752
OR4X1	null	OR4X1	olfactory receptor, family 4, subfamily X, member 1	0.0837517
IL13RA2	null	IL13RA2	interleukin 13 receptor, alpha 2	0.08374
FLRT1	null	FLRT1	fibronectin leucine rich transmembrane protein 1	0.0837224
ZNF280D	null	null	null	0.0836977
HIST1H1C	null	HIST1H1C	histone cluster 1, H1c	0.0836906
MOXD1	null	MOXD1	monooxygenase, DBH-like 1	0.0836
ZNF687	null	ZNF687	zinc finger protein 687	0.0835101
IDH1	null	IDH1	isocitrate dehydrogenase 1 (NADP+), soluble	0.0834861
PLEKHG2	null	PLEKHG2	pleckstrin homology domain containing, family G (with RhoGef domain) member 2	0.0834559
FRAT1	null	FRAT1	frequently rearranged in advanced T-cell lymphomas	0.0834527
HIST1H4C	null	HIST1H4C	histone cluster 1, H4c	0.0834217
ARL15	null	ARL15	ADP-ribosylation factor-like 15	0.0834135
DHRS1	null	DHRS1	dehydrogenase/reductase (SDR family) member 1	0.0834131
ALKBH1	null	ALKBH1	alkB, alkylation repair homolog 1 (E. coli)	0.0833961
NCKIPSD	null	NCKIPSD	NCK interacting protein with SH3 domain	0.0833504
BLID	null	null	null	0.083276
NKAIN2	null	null	null	0.0831418
MYBL2	null	MYBL2	v-myb myeloblastosis viral oncogene homolog (avian)-like 2	0.0831218
C11ORF63	null	C11ORF63	chromosome 11 open reading frame 63	0.0831201
NHP2	null	null	null	0.0830915
C14ORF132	null	C14ORF132	chromosome 14 open reading frame 132	0.0830711
MIR3146	null	null	null	0.0830356
TUFT1	null	TUFT1	tuftelin 1	0.0830349
RPLP0P2	null	RPLP0P2	ribosomal protein, large, P0 pseudogene 2	0.0829697
LCA5	null	LCA5	Leber congenital amaurosis 5	0.0829669
LAMTOR2	null	null	null	0.0828923
CCDC113	null	CCDC113	coiled-coil domain containing 113	0.0828765
MIR3117	null	null	null	0.0828602
METTL20	null	null	null	0.0828541
GLTSCR2	null	GLTSCR2	glioma tumor suppressor candidate region gene 2	0.08284
MRPL10	null	MRPL10	mitochondrial ribosomal protein L10	0.0828313
RNF2	null	RNF2	ring finger protein 2	0.0827497
MSTO1	null	MSTO1	misato homolog 1 (Drosophila)	0.0827309
COL4A3	null	COL4A3	collagen, type IV, alpha 3 (Goodpasture antigen)	0.0827123
LOC643542	null	LOC643542	-	0.0826434
SEC31B	null	SEC31B	SEC31 homolog B (S. cerevisiae)	0.0825952
C18ORF26	null	C18ORF26	chromosome 18 open reading frame 26	0.0825731
IPO9	null	IPO9	importin 9	0.08257
FABP9	null	FABP9	fatty acid binding protein 9, testis	0.08251
FAM35B2	null	null	null	0.082457
TMCO6	null	TMCO6	transmembrane and coiled-coil domains 6	0.0824526
HARS2	null	HARS2	histidyl-tRNA synthetase 2	0.0824194
LHX4	null	LHX4	LIM homeobox 4	0.0824008
CCRL1	null	CCRL1	chemokine (C-C motif) receptor-like 1	0.0823634
TAAR8	null	TAAR8	trace amine associated receptor 8	0.0823317
IL2	null	IL2	interleukin 2	0.0823227
CYB5R4	null	CYB5R4	cytochrome b5 reductase 4	0.0823051
APEH	null	APEH	N-acylaminoacyl-peptide hydrolase	0.0821901
PGLS	null	PGLS	6-phosphogluconolactonase	0.0821788
ARNT	null	ARNT	aryl hydrocarbon receptor nuclear translocator	0.0821781
STXBP5	null	STXBP5	syntaxin binding protein 5 (tomosyn)	0.0821294
C5AR1	null	C5AR1	complement component 5a receptor 1	0.0820434
FLJ39080	null	FLJ39080	-	0.0820391
FLOT1	null	FLOT1	flotillin 1	0.0820209
MGAT4A	null	MGAT4A	mannosyl (alpha-1,3-)-glycoprotein beta-1,4-N-acetylglucosaminyltransferase, isozyme A	0.0819756
C12ORF39	null	C12ORF39	chromosome 12 open reading frame 39	0.0819618
RNASE8	null	RNASE8	ribonuclease, RNase A family, 8	0.0819521
IGF1R	null	IGF1R	insulin-like growth factor 1 receptor	0.0819097
PPP2R3B	null	PPP2R3B	protein phosphatase 2 (formerly 2A), regulatory subunit B'', beta	0.081906
AGPHD1	null	null	null	0.0818272
FLJ13197	null	FLJ13197	-	0.0818167
C17ORF51	null	C17ORF51	chromosome 17 open reading frame 51	0.0816873
PPIL6	null	PPIL6	peptidylprolyl isomerase (cyclophilin)-like 6	0.0816861
FAM113A	null	FAM113A	family with sequence similarity 113, member A	0.0816574
DNAJC16	null	DNAJC16	DnaJ (Hsp40) homolog, subfamily C, member 16	0.0816494
GINS3	null	GINS3	GINS complex subunit 3 (Psf3 homolog)	0.0816048
FAF2	null	null	null	0.0815741
PPP1R1C	null	PPP1R1C	protein phosphatase 1, regulatory (inhibitor) subunit 1C	0.081529
MIR520F	null	null	null	0.0814412
MIR490	null	null	null	0.0814334
VPS28	null	VPS28	vacuolar protein sorting 28 homolog (S. cerevisiae)	0.0814314
TCF4	null	TCF4	transcription factor 4	0.0814219
C16ORF58	null	C16ORF58	chromosome 16 open reading frame 58	0.0814191
C3ORF75	null	null	null	0.08141
KNCN	null	null	null	0.0813671
SNAP23	null	SNAP23	synaptosomal-associated protein, 23kDa	0.0813495
AXL	null	AXL	AXL receptor tyrosine kinase	0.0813386
ZNF643	null	ZNF643	zinc finger protein 643	0.0813027
RNF125	null	RNF125	ring finger protein 125	0.08127
LOC100288208	null	null	null	0.0812635
FABP2	null	FABP2	fatty acid binding protein 2, intestinal	0.0812514
FSIP1	null	FSIP1	fibrous sheath interacting protein 1	0.0812215
LOC440419	null	LOC440419	-	0.0811755
CLRN1	null	null	null	0.0811468
ELMO3	null	ELMO3	engulfment and cell motility 3	0.0811426
MID1IP1	null	MID1IP1	MID1 interacting protein 1 (gastrulation specific G12 homolog (zebrafish))	0.0811318
LOC728819	null	LOC728819	-	0.0811269
CYP27B1	null	CYP27B1	cytochrome P450, family 27, subfamily B, polypeptide 1	0.081079
CHM	null	CHM	choroideremia (Rab escort protein 1)	0.0810222
MIR376A1	null	null	null	0.080908
NAT8L	null	null	null	0.0808832
C14ORF133	null	C14ORF133	chromosome 14 open reading frame 133	0.08088
ERO1LB	null	ERO1LB	ERO1-like beta (S. cerevisiae)	0.0808774
COQ3	null	COQ3	coenzyme Q3 homolog, methyltransferase (S. cerevisiae)	0.0808744
OBFC2A	null	OBFC2A	oligonucleotide/oligosaccharide-binding fold containing 2A	0.0808612
ITPKC	null	ITPKC	inositol 1,4,5-trisphosphate 3-kinase C	0.080822
GNLY	null	GNLY	granulysin	0.080793
P2RY8	null	P2RY8	purinergic receptor P2Y, G-protein coupled, 8	0.0807729
ENO2	null	ENO2	enolase 2 (gamma, neuronal)	0.08076
ZNF510	null	ZNF510	zinc finger protein 510	0.080751
LOC729454	null	LOC729454	-	0.0807445
GALNT2	null	GALNT2	UDP-N-acetyl-alpha-D-galactosamine:polypeptide N-acetylgalactosaminyltransferase 2 (GalNAc-T2)	0.0807212
MIR31HG	null	null	null	0.0806876
MIR3186	null	null	null	0.0806689
LOC100292922	null	null	null	0.0806571
KRTAP3-3	null	KRTAP3-3	keratin associated protein 3-3	0.0806225
LIN52	null	null	null	0.0806216
C16ORF72	null	C16ORF72	chromosome 16 open reading frame 72	0.0805748
C6ORF170	null	C6ORF170	chromosome 6 open reading frame 170	0.0805558
RNF180	null	RNF180	ring finger protein 180	0.0805433
MEI1	null	null	null	0.0805045
LRP11	null	LRP11	low density lipoprotein receptor-related protein 11	0.080452
C7ORF61	null	null	null	0.0804457
LOC100131726	null	null	null	0.0804456
SUPT3H	null	SUPT3H	suppressor of Ty 3 homolog (S. cerevisiae)	0.0804456
OR13D1	null	OR13D1	olfactory receptor, family 13, subfamily D, member 1	0.0804441
SOX5	null	SOX5	SRY (sex determining region Y)-box 5	0.0803881
MIR4306	null	null	null	0.0802941
NUAK2	null	NUAK2	NUAK family, SNF1-like kinase, 2	0.0802871
FTL	null	FTL	ferritin, light polypeptide	0.080245
MIR29B2	null	null	null	0.0802368
TMPRSS3	null	TMPRSS3	transmembrane protease, serine 3	0.0802059
GCHFR	null	GCHFR	GTP cyclohydrolase I feedback regulator	0.0801543
ERGIC1	null	ERGIC1	endoplasmic reticulum-golgi intermediate compartment (ERGIC) 1	0.0801101
ASB7	null	ASB7	ankyrin repeat and SOCS box-containing 7	0.0800697
RHOBTB2	null	RHOBTB2	Rho-related BTB domain containing 2	0.0800225
SRPX2	null	SRPX2	sushi-repeat-containing protein, X-linked 2	0.0800143
MASP1	null	MASP1	mannan-binding lectin serine peptidase 1 (C4/C2 activating component of Ra-reactive factor)	0.0800129
TSPO	null	TSPO	translocator protein (18kDa)	0.0799723
RGMB	null	RGMB	RGM domain family, member B	0.0799154
FRMPD4	null	FRMPD4	FERM and PDZ domain containing 4	0.0798481
SLAMF9	null	SLAMF9	SLAM family member 9	0.0798448
RABGEF1	null	RABGEF1	RAB guanine nucleotide exchange factor (GEF) 1	0.0798269
LOC100505951	null	null	null	0.0797609
CSGALNACT2	null	null	null	0.0797521
MAPK4	null	MAPK4	mitogen-activated protein kinase 4	0.0797502
VAMP4	null	VAMP4	vesicle-associated membrane protein 4	0.0796953
LOC388630	null	LOC388630	-	0.0796735
EGR4	null	EGR4	early growth response 4	0.079642
GPR27	null	GPR27	G protein-coupled receptor 27	0.0796314
MIPOL1	null	MIPOL1	mirror-image polydactyly 1	0.0796231
ABHD14B	null	ABHD14B	abhydrolase domain containing 14B	0.0795937
ST3GAL3	null	ST3GAL3	ST3 beta-galactoside alpha-2,3-sialyltransferase 3	0.079581
SEMG1	null	SEMG1	semenogelin I	0.0795605
MNS1	null	MNS1	meiosis-specific nuclear structural 1	0.0794561
DARS2	null	DARS2	aspartyl-tRNA synthetase 2 (mitochondrial)	0.0793877
KAZN	null	null	null	0.079365
LOC151121	null	LOC151121	-	0.0793599
KIAA0355	null	KIAA0355	KIAA0355	0.0793193
ARSB	null	ARSB	arylsulfatase B	0.0793102
PRSS12	null	PRSS12	protease, serine, 12 (neurotrypsin, motopsin)	0.0792992
FAM63A	null	FAM63A	family with sequence similarity 63, member A	0.079295
NMRAL1	null	NMRAL1	NmrA-like family domain containing 1	0.0792898
SCAP	null	SCAP	-	0.0792162
N4BP2L1	null	null	null	0.0791906
TSTA3	null	TSTA3	tissue specific transplantation antigen P35B	0.0790276
MTHFSD	null	MTHFSD	methenyltetrahydrofolate synthetase domain containing	0.0790268
HMG20B	null	HMG20B	high-mobility group 20B	0.0789229
PAGE2	null	PAGE2	P antigen family, member 2 (prostate associated)	0.0788692
FAM86B2	null	FAM86B2	family with sequence similarity 86, member B2	0.078828
POLR3GL	null	POLR3GL	polymerase (RNA) III (DNA directed) polypeptide G (32kD) like	0.0788262
RNASE7	null	RNASE7	ribonuclease, RNase A family, 7	0.0788105
THEM4	null	THEM4	thioesterase superfamily member 4	0.0787703
RTN4RL2	null	RTN4RL2	reticulon 4 receptor-like 2	0.0787518
C3ORF71	null	null	null	0.0787441
SCARNA7	null	SCARNA7	small Cajal body-specific RNA 7	0.0787302
THAP10	null	THAP10	THAP domain containing 10	0.0787154
DPYSL5	null	DPYSL5	dihydropyrimidinase-like 5	0.0786878
IFT43	null	null	null	0.0786596
RGS22	null	RGS22	regulator of G-protein signalling 22	0.0786053
PYDC1	null	PYDC1	PYD (pyrin domain) containing 1	0.0785749
ANXA6	null	ANXA6	annexin A6	0.0785282
LOC100128054	null	null	null	0.0785247
VPS11	null	VPS11	vacuolar protein sorting 11 (yeast)	0.0784666
SKOR1	null	null	null	0.0784491
GFER	null	GFER	growth factor, augmenter of liver regeneration (ERV1 homolog, S. cerevisiae)	0.0784343
BEND6	null	null	null	0.0783867
KRTAP19-8	null	null	null	0.0783841
LMO4	null	LMO4	LIM domain only 4	0.0783815
ADRA1A	null	ADRA1A	adrenergic, alpha-1A-, receptor	0.0783729
TAZ	null	TAZ	tafazzin (cardiomyopathy, dilated 3A (X-linked); endocardial fibroelastosis 2; Barth syndrome)	0.0783665
DHRS4L1	null	DHRS4L1	dehydrogenase/reductase (SDR family) member 4 like 1	0.0783334
ZNF763	null	ZNF763	zinc finger protein 763	0.078316
TENC1	null	TENC1	tensin like C1 domain containing phosphatase (tensin 2)	0.0782613
TPD52L1	null	TPD52L1	tumor protein D52-like 1	0.0782338
SNAPIN	null	null	null	0.0782249
TRBV5-6	null	TRBV5-6	T cell receptor beta variable 5-6	0.0781185
WDFY3-AS2	null	null	null	0.0780392
OR4L1	null	OR4L1	olfactory receptor, family 4, subfamily L, member 1	0.0780327
MIR3145	null	null	null	0.0780311
SNX33	null	null	null	0.0779975
MTRNR2L2	null	null	null	0.0779673
NSL1	null	null	null	0.0779583
FH	null	FH	fumarate hydratase	0.0779082
CIRBP	null	CIRBP	cold inducible RNA binding protein	0.077899
KCNJ16	null	KCNJ16	potassium inwardly-rectifying channel, subfamily J, member 16	0.0778376
LOC100510371	null	null	null	0.0777712
ALG10	null	ALG10	asparagine-linked glycosylation 10 homolog (yeast, alpha-1,2-glucosyltransferase)	0.0777672
NAV3	null	NAV3	neuron navigator 3	0.0777361
SCARNA2	null	SCARNA2	small Cajal body-specific RNA 2	0.077718
LOC401442	null	LOC401442	-	0.0777157
2019-09-03	null	2019-09-03	septin 3	0.077703
OSGEPL1	null	OSGEPL1	O-sialoglycoprotein endopeptidase-like 1	0.0776691
LOC283352	null	LOC283352	-	0.077666
RCOR3	null	RCOR3	REST corepressor 3	0.0776582
AICDA	null	AICDA	activation-induced cytidine deaminase	0.0776483
CENPQ	null	CENPQ	centromere protein Q	0.0776357
LOC100507670	null	null	null	0.0775938
TRBV7-3	null	TRBV7-3	T cell receptor beta variable 7-3	0.0775665
TEP1	null	TEP1	telomerase-associated protein 1	0.0775547
C15ORF33	null	C15ORF33	chromosome 15 open reading frame 33	0.0775216
KIRREL	null	KIRREL	kin of IRRE like (Drosophila)	0.0775001
CEBPG	null	CEBPG	CCAAT/enhancer binding protein (C/EBP), gamma	0.0774838
LEKR1	null	null	null	0.0774075
TMEM79	null	TMEM79	transmembrane protein 79	0.0773833
CA8	null	CA8	carbonic anhydrase VIII	0.0773772
CNPPD1	null	null	null	0.0773308
ADAM21P1	null	null	null	0.0772963
MIR496	null	null	null	0.0772523
ZNF716	null	ZNF716	zinc finger protein 716	0.077227
PLA2R1	null	PLA2R1	phospholipase A2 receptor 1, 180kDa	0.0771035
SLC24A4	null	SLC24A4	solute carrier family 24 (sodium/potassium/calcium exchanger), member 4	0.077099
WNT2B	null	WNT2B	wingless-type MMTV integration site family, member 2B	0.0770927
CTSL1P8	null	null	null	0.0770887
TBX6	null	TBX6	T-box 6	0.0770226
HIST1H2BG	null	HIST1H2BG	histone cluster 1, H2bg	0.0769616
PIK3R1	null	PIK3R1	phosphoinositide-3-kinase, regulatory subunit 1 (p85 alpha)	0.0769458
SNORD114-6	null	SNORD114-6	small nucleolar RNA, C/D box 114-6	0.0769337
C6ORF164	null	C6ORF164	chromosome 6 open reading frame 164	0.0768903
SPRY4	null	SPRY4	sprouty homolog 4 (Drosophila)	0.076878
MAZ	null	MAZ	MYC-associated zinc finger protein (purine-binding transcription factor)	0.0768723
OR2M7	null	OR2M7	olfactory receptor, family 2, subfamily M, member 7	0.0768583
TOP1P1	null	TOP1P1	topoisomerase (DNA) I pseudogene 1	0.0768494
TPI1P2	null	null	null	0.0768453
BCKDHB	null	BCKDHB	branched chain keto acid dehydrogenase E1, beta polypeptide (maple syrup urine disease)	0.0768299
PLEKHG5	null	PLEKHG5	pleckstrin homology domain containing, family G (with RhoGef domain) member 5	0.0767816
B4GALT3	null	B4GALT3	UDP-Gal:betaGlcNAc beta 1,4- galactosyltransferase, polypeptide 3	0.0767635
C9ORF95	null	C9ORF95	chromosome 9 open reading frame 95	0.0767102
DUOX2	null	DUOX2	dual oxidase 2	0.0766557
TIMM44	null	TIMM44	translocase of inner mitochondrial membrane 44 homolog (yeast)	0.0766423
SDC3	null	SDC3	syndecan 3 (N-syndecan)	0.0765836
IER2	null	IER2	immediate early response 2	0.0765615
SCN3B	null	SCN3B	sodium channel, voltage-gated, type III, beta	0.0765229
HIST1H2BB	null	HIST1H2BB	histone cluster 1, H2bb	0.0765224
MIR3200	null	null	null	0.0764432
IFNA17	null	IFNA17	interferon, alpha 17	0.0764265
FBXO42	null	FBXO42	F-box protein 42	0.076408
WSCD2	null	null	null	0.0763723
LINC00312	null	null	null	0.0763614
ZNF527	null	ZNF527	zinc finger protein 527	0.0763453
FGB	null	FGB	fibrinogen beta chain	0.0762701
ARG2	null	ARG2	arginase, type II	0.0762596
RPL13	null	RPL13	ribosomal protein L13	0.0762589
RRNAD1	null	null	null	0.0762581
SATB1	null	SATB1	special AT-rich sequence binding protein 1 (binds to nuclear matrix/scaffold-associating DNA's)	0.0762545
LOC387895	null	LOC387895	-	0.0762453
LINC00087	null	null	null	0.0762398
KRT4	null	KRT4	keratin 4	0.0762136
PLEKHG4	null	PLEKHG4	pleckstrin homology domain containing, family G (with RhoGef domain) member 4	0.0761878
C5ORF41	null	null	null	0.0761363
TIMM22	null	TIMM22	translocase of inner mitochondrial membrane 22 homolog (yeast)	0.076134
PHYHIP	null	PHYHIP	phytanoyl-CoA 2-hydroxylase interacting protein	0.0761106
C9ORF84	null	C9ORF84	chromosome 9 open reading frame 84	0.0760765
TMEM86A	null	TMEM86A	transmembrane protein 86A	0.0760764
LOC728671	null	LOC728671	-	0.0760629
ALG1L2	null	null	null	0.0760058
DPPA4	null	DPPA4	developmental pluripotency associated 4	0.075987
OR5H6	null	OR5H6	olfactory receptor, family 5, subfamily H, member 6	0.0759815
GABPB2	null	GABPB2	GA binding protein transcription factor, beta subunit 2	0.0759629
SAMD15	null	null	null	0.0759347
GPATCH2	null	null	null	0.0759069
CNNM4	null	CNNM4	cyclin M4	0.0758983
LOC494127	null	LOC494127	-	0.0758532
EHHADH	null	EHHADH	enoyl-Coenzyme A, hydratase/3-hydroxyacyl Coenzyme A dehydrogenase	0.0757733
ITPR1	null	ITPR1	inositol 1,4,5-triphosphate receptor, type 1	0.0757271
MIR124-3	null	null	null	0.0756997
SNORA2A	null	SNORA2A	small nucleolar RNA, H/ACA box 2A	0.0756993
ATP9A	null	ATP9A	ATPase, Class II, type 9A	0.0756357
SLC25A2	null	SLC25A2	solute carrier family 25 (mitochondrial carrier; ornithine transporter) member 2	0.0756019
COMMD4	null	COMMD4	COMM domain containing 4	0.0755801
KRTAP5-2	null	KRTAP5-2	keratin associated protein 5-2	0.0755481
PIPSL	null	null	null	0.0755279
MIR585	null	null	null	0.0755279
NR1H2	null	NR1H2	nuclear receptor subfamily 1, group H, member 2	0.0755159
C2ORF55	null	null	null	0.0755115
FAM59B	null	FAM59B	family with sequence similarity 59, member B	0.0754991
RAB3GAP1	null	RAB3GAP1	RAB3 GTPase activating protein subunit 1 (catalytic)	0.0754823
LOC100130169	null	null	null	0.0754548
MIR605	null	null	null	0.0753705
IFT172	null	IFT172	intraflagellar transport 172 homolog (Chlamydomonas)	0.0753514
C8ORF12	null	C8ORF12	chromosome 8 open reading frame 12	0.0753379
ZNF516	null	ZNF516	zinc finger protein 516	0.0753143
NUBPL	null	NUBPL	nucleotide binding protein-like	0.0753056
SNORD104	null	SNORD104	small nucleolar RNA, C/D box 104	0.0752114
C14ORF93	null	C14ORF93	chromosome 14 open reading frame 93	0.0751699
C11ORF71	null	C11ORF71	chromosome 11 open reading frame 71	0.0751338
HIST1H3F	null	HIST1H3F	histone cluster 1, H3f	0.0751159
PRR15	null	PRR15	proline rich 15	0.0750729
LOC100506594	null	null	null	0.0750323
FAM76B	null	FAM76B	family with sequence similarity 76, member B	0.0750321
MIR153-2	null	null	null	0.0750111
GNAL	null	GNAL	guanine nucleotide binding protein (G protein), alpha activating activity polypeptide, olfactory type	0.0749496
MAPKAPK2	null	MAPKAPK2	mitogen-activated protein kinase-activated protein kinase 2	0.0748854
KIAA1107	null	KIAA1107	KIAA1107	0.0748636
MMP16	null	MMP16	matrix metallopeptidase 16 (membrane-inserted)	0.0747798
MEF2A	null	MEF2A	MADS box transcription enhancer factor 2, polypeptide A (myocyte enhancer factor 2A)	0.0747509
LOC284100	null	LOC284100	-	0.0747133
KIAA0141	null	KIAA0141	KIAA0141	0.0747131
NOSTRIN	null	NOSTRIN	nitric oxide synthase trafficker	0.0746836
PPEF2	null	PPEF2	protein phosphatase, EF-hand calcium binding domain 2	0.0746762
TIMM17A	null	TIMM17A	translocase of inner mitochondrial membrane 17 homolog A (yeast)	0.074639
ACTB	null	ACTB	actin, beta	0.0746162
ACSL1	null	ACSL1	acyl-CoA synthetase long-chain family member 1	0.0745993
MIR4255	null	null	null	0.074592
TTC39B	null	null	null	0.0745843
CDRT1	null	CDRT1	CMT1A duplicated region transcript 1	0.0745534
NEUROD6	null	NEUROD6	neurogenic differentiation 6	0.0745321
GPX1	null	GPX1	glutathione peroxidase 1	0.0745091
SF3B5	null	SF3B5	splicing factor 3b, subunit 5, 10kDa	0.0745084
PTF1A	null	PTF1A	pancreas specific transcription factor, 1a	0.0744283
MGC12982	null	MGC12982	-	0.0744137
OR4A16	null	OR4A16	olfactory receptor, family 4, subfamily A, member 16	0.0743902
C8ORF37	null	C8ORF37	chromosome 8 open reading frame 37	0.0743866
SNORD117	null	SNORD117	small nucleolar RNA, C/D box 117	0.074351
MAD2L2	null	MAD2L2	MAD2 mitotic arrest deficient-like 2 (yeast)	0.0743483
WDR1	null	WDR1	WD repeat domain 1	0.0742724
MAPK6	null	MAPK6	mitogen-activated protein kinase 6	0.0742577
KLK6	null	KLK6	kallikrein 6 (neurosin, zyme)	0.0741299
PSCA	null	PSCA	prostate stem cell antigen	0.0741033
UBE2NL	null	UBE2NL	ubiquitin-conjugating enzyme E2N-like	0.0740872
EFTUD1	null	EFTUD1	elongation factor Tu GTP binding domain containing 1	0.0740847
HOMER1	null	HOMER1	homer homolog 1 (Drosophila)	0.0740834
HES6	null	HES6	hairy and enhancer of split 6 (Drosophila)	0.0740508
SEPSECS	null	null	null	0.0740258
MANEA	null	MANEA	mannosidase, endo-alpha	0.0740154
CXCR7	null	CXCR7	chemokine (C-X-C motif) receptor 7	0.0740137
ANKRD32	null	ANKRD32	ankyrin repeat domain 32	0.0740137
UBAP1	null	UBAP1	ubiquitin associated protein 1	0.0739853
CSNK1G2	null	CSNK1G2	casein kinase 1, gamma 2	0.0739799
PRM2	null	PRM2	protamine 2	0.0739054
NENF	null	NENF	neuron derived neurotrophic factor	0.0739022
KIAA1370	null	KIAA1370	KIAA1370	0.0738779
RPGRIP1	null	RPGRIP1	retinitis pigmentosa GTPase regulator interacting protein 1	0.0738416
PRNT	null	PRNT	prion protein (testis specific)	0.0738178
OR1E2	null	OR1E2	olfactory receptor, family 1, subfamily E, member 2	0.0738107
MIR381	null	null	null	0.0737337
NIPSNAP1	null	NIPSNAP1	nipsnap homolog 1 (C. elegans)	0.0736913
FAM7A3	null	FAM7A3	family with sequence similarity 7, member A3	0.0736474
JTB	null	JTB	jumping translocation breakpoint	0.0736369
WDR96	null	null	null	0.0736184
PLCXD3	null	PLCXD3	phosphatidylinositol-specific phospholipase C, X domain containing 3	0.0735842
LOC100130691	null	null	null	0.0735674
GIF	null	GIF	gastric intrinsic factor (vitamin B synthesis)	0.0735395
DUOXA1	null	DUOXA1	dual oxidase maturation factor 1	0.0735307
HOXD3	null	HOXD3	homeobox D3	0.0735105
SLC36A1	null	SLC36A1	solute carrier family 36 (proton/amino acid symporter), member 1	0.073494
LOC729602	null	LOC729602	-	0.0734873
IGF2R	null	IGF2R	insulin-like growth factor 2 receptor	0.0734837
SNORA36C	null	null	null	0.0734317
CCDC144NL	null	null	null	0.0733902
CLTCL1	null	CLTCL1	clathrin, heavy chain-like 1	0.0733776
BAMBI	null	BAMBI	BMP and activin membrane-bound inhibitor homolog (Xenopus laevis)	0.0733584
TTC35	null	null	null	0.0733559
ZP2	null	ZP2	zona pellucida glycoprotein 2 (sperm receptor)	0.073341
PRKCQ	null	PRKCQ	protein kinase C, theta	0.0733174
MST1R	null	MST1R	macrophage stimulating 1 receptor (c-met-related tyrosine kinase)	0.0733106
COPA	null	COPA	coatomer protein complex, subunit alpha	0.0732873
KRTAP6-3	null	KRTAP6-3	keratin associated protein 6-3	0.0732644
SAMD5	null	SAMD5	sterile alpha motif domain containing 5	0.0732415
CST2	null	CST2	cystatin SA	0.0732324
ABHD15	null	null	null	0.0732263
CYSLTR2	null	CYSLTR2	cysteinyl leukotriene receptor 2	0.073193
MPV17	null	MPV17	MpV17 mitochondrial inner membrane protein	0.0731803
LOC647323	null	LOC647323	-	0.0731635
SOCS1	null	SOCS1	suppressor of cytokine signaling 1	0.0731635
ZNF425	null	ZNF425	zinc finger protein 425	0.0731567
HERPUD1	null	HERPUD1	homocysteine-inducible, endoplasmic reticulum stress-inducible, ubiquitin-like domain member 1	0.073145
TIGIT	null	null	null	0.0731225
CHST3	null	CHST3	carbohydrate (chondroitin 6) sulfotransferase 3	0.0730959
ZFYVE20	null	ZFYVE20	zinc finger, FYVE domain containing 20	0.0730693
MIR608	null	null	null	0.0730303
INTS7	null	INTS7	integrator complex subunit 7	0.0730123
OGG1	null	OGG1	8-oxoguanine DNA glycosylase	0.0729808
MIR3147	null	null	null	0.0729626
DUSP28	null	null	null	0.0729401
AARS	null	AARS	alanyl-tRNA synthetase	0.0729344
LCE2C	null	LCE2C	late cornified envelope 2C	0.0729216
P2RX7	null	P2RX7	purinergic receptor P2X, ligand-gated ion channel, 7	0.0729201
MTERFD3	null	MTERFD3	MTERF domain containing 3	0.0729166
DOPEY1	null	DOPEY1	dopey family member 1	0.0729112
IGFBPL1	null	IGFBPL1	insulin-like growth factor binding protein-like 1	0.0729083
SUCLG2	null	SUCLG2	succinate-CoA ligase, GDP-forming, beta subunit	0.072893
SNORA24	null	SNORA24	small nucleolar RNA, H/ACA box 24	0.0728639
RNF165	null	RNF165	ring finger protein 165	0.0728372
SASH1	null	SASH1	SAM and SH3 domain containing 1	0.0728241
ESR1	null	ESR1	estrogen receptor 1	0.0728216
TRBV5-1	null	TRBV5-1	T cell receptor beta variable 5-1	0.072805
IGFBP6	null	IGFBP6	insulin-like growth factor binding protein 6	0.0727985
THOC6	null	THOC6	THO complex 6 homolog (Drosophila)	0.0727815
ZNF827	null	null	null	0.0727524
MCF2L2	null	MCF2L2	MCF.2 cell line derived transforming sequence-like 2	0.0727389
DNMT3B	null	DNMT3B	DNA (cytosine-5-)-methyltransferase 3 beta	0.0727383
TM9SF1	null	TM9SF1	transmembrane 9 superfamily member 1	0.0727219
TPRX1	null	TPRX1	tetra-peptide repeat homeobox 1	0.0727196
LYPLAL1	null	LYPLAL1	lysophospholipase-like 1	0.0727147
ZNF565	null	ZNF565	zinc finger protein 565	0.0727125
MTRNR2L10	null	null	null	0.0727066
MTRNR2L9	null	null	null	0.0726392
ALG10B	null	ALG10B	asparagine-linked glycosylation 10 homolog B (yeast, alpha-1,2-glucosyltransferase)	0.072622
LOC653653	null	LOC653653	-	0.0725703
AKR7A2	null	AKR7A2	aldo-keto reductase family 7, member A2 (aflatoxin aldehyde reductase)	0.0725564
ALPK2	null	ALPK2	alpha-kinase 2	0.0725373
C6ORF141	null	C6ORF141	chromosome 6 open reading frame 141	0.072536
GLYCAM1	null	GLYCAM1	glycosylation dependent cell adhesion molecule 1	0.0725166
CDC14C	null	CDC14C	CDC14 cell division cycle 14 homolog C (S. cerevisiae)	0.0724759
SRGAP2	null	SRGAP2	SLIT-ROBO Rho GTPase activating protein 2	0.0724676
LOC100507109	null	null	null	0.0724664
LOC440900	null	LOC440900	-	0.0724574
ZNF434	null	ZNF434	zinc finger protein 434	0.0724481
AWAT1	null	null	null	0.0724247
TSLP	null	TSLP	-	0.0723769
MIR885	null	null	null	0.0723684
FAM173A	null	null	null	0.0722626
CDCA7	null	CDCA7	cell division cycle associated 7	0.072253
C9ORF40	null	C9ORF40	chromosome 9 open reading frame 40	0.0722446
FLJ45721	null	FLJ45721	-	0.0721493
WDR73	null	WDR73	WD repeat domain 73	0.0721443
RRAGD	null	RRAGD	Ras-related GTP binding D	0.0721105
HIST1H1A	null	HIST1H1A	histone cluster 1, H1a	0.0721081
UQCRC1	null	UQCRC1	ubiquinol-cytochrome c reductase core protein I	0.072103
KCNA1	null	KCNA1	potassium voltage-gated channel, shaker-related subfamily, member 1 (episodic ataxia with myokymia)	0.0720526
TATDN2	null	TATDN2	TatD DNase domain containing 2	0.0720499
ZNHIT1	null	ZNHIT1	zinc finger, HIT type 1	0.072049
OR6C2	null	OR6C2	olfactory receptor, family 6, subfamily C, member 2	0.0720386
OR1S1	null	OR1S1	olfactory receptor, family 1, subfamily S, member 1	0.0720192
PNPLA3	null	PNPLA3	patatin-like phospholipase domain containing 3	0.0719968
PPP1R1B	null	PPP1R1B	protein phosphatase 1, regulatory (inhibitor) subunit 1B (dopamine and cAMP regulated phosphoprotein, DARPP-32)	0.0719835
TMEM161A	null	TMEM161A	transmembrane protein 161A	0.0719688
FAM114A2	null	null	null	0.0718958
HIST1H2AI	null	HIST1H2AI	histone cluster 1, H2ai	0.0717779
IL12RB1	null	IL12RB1	interleukin 12 receptor, beta 1	0.0717442
SLC15A5	null	null	null	0.0717418
SLC41A1	null	SLC41A1	solute carrier family 41, member 1	0.0717298
XRRA1	null	XRRA1	X-ray radiation resistance associated 1	0.0716478
LOC100287415	null	null	null	0.0716055
ZNF354C	null	ZNF354C	zinc finger protein 354C	0.0715968
KCTD6	null	KCTD6	potassium channel tetramerisation domain containing 6	0.0715414
OR51F1	null	OR51F1	olfactory receptor, family 51, subfamily F, member 1	0.0715065
ACOX3	null	ACOX3	acyl-Coenzyme A oxidase 3, pristanoyl	0.0714862
AP1M2	null	AP1M2	adaptor-related protein complex 1, mu 2 subunit	0.0714206
PMS2P3	null	null	null	0.0714171
VAX1	null	VAX1	ventral anterior homeobox 1	0.0714068
PLAC8L1	null	PLAC8L1	PLAC8-like 1	0.0714058
B3GAT3	null	B3GAT3	beta-1,3-glucuronyltransferase 3 (glucuronosyltransferase I)	0.0713989
GBP1	null	GBP1	guanylate binding protein 1, interferon-inducible, 67kDa	0.0713495
PHGR1	null	null	null	0.0713387
FLJ42392	null	FLJ42392	-	0.0713344
SPRY3	null	SPRY3	sprouty homolog 3 (Drosophila)	0.0713206
LOC219347	null	LOC219347	-	0.0712999
LOC100289090	null	null	null	0.0712919
FLJ35024	null	FLJ35024	-	0.0712762
VEGFB	null	VEGFB	vascular endothelial growth factor B	0.0712717
KCNG3	null	KCNG3	potassium voltage-gated channel, subfamily G, member 3	0.0712659
PRSS16	null	PRSS16	protease, serine, 16 (thymus)	0.0712366
SMPD4	null	SMPD4	sphingomyelin phosphodiesterase 4, neutral membrane (neutral sphingomyelinase-3)	0.0711934
CHCHD5	null	CHCHD5	coiled-coil-helix-coiled-coil-helix domain containing 5	0.0711863
FAM127C	null	null	null	0.0711826
RAB32	null	RAB32	RAB32, member RAS oncogene family	0.0711787
LOC644246	null	LOC644246	-	0.0711615
GPRC5C	null	GPRC5C	G protein-coupled receptor, family C, group 5, member C	0.071147
LAMA2	null	LAMA2	laminin, alpha 2 (merosin, congenital muscular dystrophy)	0.0711302
MESDC1	null	MESDC1	mesoderm development candidate 1	0.0710646
HNRNPA3P1	null	null	null	0.0710579
BAI2	null	BAI2	brain-specific angiogenesis inhibitor 2	0.0710406
YPEL3	null	YPEL3	yippee-like 3 (Drosophila)	0.071019
C17ORF88	null	null	null	0.0710134
TPK1	null	TPK1	thiamin pyrophosphokinase 1	0.0710016
TTPAL	null	null	null	0.0709987
MST1	null	MST1	macrophage stimulating 1 (hepatocyte growth factor-like)	0.0709901
S100A16	null	S100A16	S100 calcium binding protein A16	0.0709808
LOC649395	null	LOC649395	-	0.0709781
CAB39L	null	CAB39L	calcium binding protein 39-like	0.0709568
LOC728825	null	LOC728825	-	0.0709551
ZNF415	null	ZNF415	zinc finger protein 415	0.0709536
SNORA49	null	SNORA49	small nucleolar RNA, H/ACA box 49	0.0709484
EPC1	null	EPC1	enhancer of polycomb homolog 1 (Drosophila)	0.0709357
HEATR6	null	null	null	0.0709298
UBIAD1	null	UBIAD1	UbiA prenyltransferase domain containing 1	0.0709013
DUSP22	null	DUSP22	dual specificity phosphatase 22	0.070835
KIAA1328	null	KIAA1328	KIAA1328	0.0708298
WISP3	null	WISP3	WNT1 inducible signaling pathway protein 3	0.0707939
MTMR11	null	MTMR11	myotubularin related protein 11	0.0707825
CCNL2	null	CCNL2	cyclin L2	0.0707718
KIF1B	null	KIF1B	kinesin family member 1B	0.0707563
ZFYVE1	null	ZFYVE1	zinc finger, FYVE domain containing 1	0.0706755
MAML2	null	MAML2	mastermind-like 2 (Drosophila)	0.0706707
PCDHB3	null	PCDHB3	protocadherin beta 3	0.0706575
POLK	null	POLK	polymerase (DNA directed) kappa	0.0706327
AMPD1	null	AMPD1	adenosine monophosphate deaminase 1 (isoform M)	0.0705995
HIST1H2BF	null	HIST1H2BF	histone cluster 1, H2bf	0.0705602
COL4A6	null	COL4A6	collagen, type IV, alpha 6	0.070557
OR10S1	null	OR10S1	olfactory receptor, family 10, subfamily S, member 1	0.0705536
NUP133	null	NUP133	nucleoporin 133kDa	0.0705452
KLRF2	null	null	null	0.0704691
WIBG	null	WIBG	within bgcn homolog (Drosophila)	0.0704376
SLC28A1	null	SLC28A1	solute carrier family 28 (sodium-coupled nucleoside transporter), member 1	0.0704325
ABL2	null	ABL2	v-abl Abelson murine leukemia viral oncogene homolog 2 (arg, Abelson-related gene)	0.0704181
ATG2B	null	null	null	0.070399
LOC389607	null	LOC389607	-	0.0703875
TRMT1L	null	null	null	0.0703845
HTRA1	null	HTRA1	HtrA serine peptidase 1	0.0703841
ACSM3	null	ACSM3	acyl-CoA synthetase medium-chain family member 3	0.0703773
FANCI	null	FANCI	Fanconi anemia, complementation group I	0.0703576
FAM183B	null	null	null	0.0703564
CCDC11	null	CCDC11	coiled-coil domain containing 11	0.0703445
POC1A	null	null	null	0.0703325
MYADM	null	MYADM	myeloid-associated differentiation marker	0.0703228
TTBK2	null	TTBK2	tau tubulin kinase 2	0.070295
STAC3	null	STAC3	SH3 and cysteine rich domain 3	0.070292
INSR	null	INSR	insulin receptor	0.0702811
FLJ90757	null	FLJ90757	-	0.0702542
ZC3H6	null	ZC3H6	zinc finger CCCH-type containing 6	0.0702228
PDE7B	null	PDE7B	phosphodiesterase 7B	0.0702138
UCKL1-AS1	null	null	null	0.0702129
GPR108	null	GPR108	G protein-coupled receptor 108	0.0702056
TUSC2	null	TUSC2	tumor suppressor candidate 2	0.070156
ARL11	null	ARL11	ADP-ribosylation factor-like 11	0.0701355
SDHC	null	SDHC	succinate dehydrogenase complex, subunit C, integral membrane protein, 15kDa	0.0701197
FAM86HP	null	null	null	0.0700845
LOC146880	null	null	null	0.0700772
LOC339788	null	LOC339788	-	0.070065
MIIP	null	null	null	0.0700591
ODAM	null	ODAM	odontogenic, ameloblast asssociated	0.0700583
ZNF445	null	ZNF445	zinc finger protein 445	0.0700572
BRD9	null	BRD9	bromodomain containing 9	0.0700567
PCNXL2	null	PCNXL2	pecanex-like 2 (Drosophila)	0.0700525
HOMER2	null	HOMER2	homer homolog 2 (Drosophila)	0.070033
USF1	null	USF1	upstream transcription factor 1	0.0700278
MIA3	null	MIA3	melanoma inhibitory activity family, member 3	0.0700163
JUNB	null	JUNB	jun B proto-oncogene	0.0699974
UBXN8	null	null	null	0.0699586
LANCL1	null	LANCL1	LanC lantibiotic synthetase component C-like 1 (bacterial)	0.0699477
EBF4	null	null	null	0.0699469
SNORD72	null	SNORD72	small nucleolar RNA, C/D box 72	0.0699466
LRP10	null	LRP10	low density lipoprotein receptor-related protein 10	0.0699318
RAB40A	null	RAB40A	RAB40A, member RAS oncogene family	0.0699291
AMY2B	null	AMY2B	amylase, alpha 2B (pancreatic)	0.0698992
LOC201477	null	LOC201477	-	0.0698947
SRCAP	null	SRCAP	-	0.0698638
TRIM61	null	TRIM61	tripartite motif-containing 61	0.0698415
GJB7	null	GJB7	gap junction protein, beta 7	0.0698288
IPO4	null	IPO4	importin 4	0.0697893
SIX5	null	SIX5	sine oculis homeobox homolog 5 (Drosophila)	0.0697304
KRT39	null	KRT39	keratin 39	0.0697042
FAM171B	null	null	null	0.0697025
BTN2A2	null	BTN2A2	butyrophilin, subfamily 2, member A2	0.0696805
SPANXN1	null	null	null	0.0696766
C6ORF124	null	C6ORF124	chromosome 6 open reading frame 124	0.0696441
SUDS3	null	SUDS3	suppressor of defective silencing 3 homolog (S. cerevisiae)	0.0695881
TMCO1	null	TMCO1	transmembrane and coiled-coil domains 1	0.0695705
RGS21	null	RGS21	regulator of G-protein signalling 21	0.0695496
TRPV5	null	TRPV5	transient receptor potential cation channel, subfamily V, member 5	0.0695201
VCPIP1	null	VCPIP1	valosin containing protein (p97)/p47 complex interacting protein 1	0.0695122
NT5C	null	NT5C	5', 3'-nucleotidase, cytosolic	0.069473
IL6R	null	IL6R	interleukin 6 receptor	0.0694649
NBPF15	null	NBPF15	neuroblastoma breakpoint family, member 15	0.0694546
ANKRD18B	null	ANKRD18B	ankyrin repeat domain 18B	0.0694381
ZNF771	null	ZNF771	zinc finger protein 771	0.0694276
MIR4273	null	null	null	0.0694274
APBA3	null	APBA3	amyloid beta (A4) precursor protein-binding, family A, member 3 (X11-like 2)	0.0694171
LOC100130027	null	null	null	0.0693603
BCAT2	null	BCAT2	branched chain aminotransferase 2, mitochondrial	0.0693515
SLC26A10	null	SLC26A10	solute carrier family 26, member 10	0.0692783
SNAR-G2	null	null	null	0.0692374
BRIP1	null	BRIP1	BRCA1 interacting protein C-terminal helicase 1	0.0692047
FGF6	null	FGF6	fibroblast growth factor 6	0.0691781
BBS10	null	BBS10	Bardet-Biedl syndrome 10	0.0691121
SNX31	null	null	null	0.0690593
C6ORF89	null	C6ORF89	chromosome 6 open reading frame 89	0.0690092
LYSMD4	null	LYSMD4	LysM, putative peptidoglycan-binding, domain containing 4	0.0690049
SLC35G4	null	null	null	0.0689949
FLAD1	null	FLAD1	FAD1 flavin adenine dinucleotide synthetase homolog (S. cerevisiae)	0.0689912
IL31	null	IL31	interleukin 31	0.0689858
MGST1	null	MGST1	microsomal glutathione S-transferase 1	0.0689775
FLVCR2	null	null	null	0.0688772
ZNF25	null	ZNF25	zinc finger protein 25	0.0688326
TRMT12	null	TRMT12	tRNA methyltranferase 12 homolog (S. cerevisiae)	0.0688157
RAB13	null	RAB13	RAB13, member RAS oncogene family	0.0687834
DGAT2	null	DGAT2	diacylglycerol O-acyltransferase homolog 2 (mouse)	0.0687674
PPP2R5A	null	PPP2R5A	protein phosphatase 2, regulatory subunit B (B56), alpha isoform	0.0687638
MIR29C	null	null	null	0.0687533
C16ORF74	null	C16ORF74	chromosome 16 open reading frame 74	0.0687497
RPL31P11	null	null	null	0.0687318
MOB2	null	null	null	0.068698
MAF1	null	MAF1	MAF1 homolog (S. cerevisiae)	0.0686318
LOC728660	null	LOC728660	-	0.0686277
CFHR5	null	CFHR5	complement factor H-related 5	0.0686178
C9ORF43	null	C9ORF43	chromosome 9 open reading frame 43	0.0685976
ENTPD5	null	ENTPD5	ectonucleoside triphosphate diphosphohydrolase 5	0.0685916
KRT7	null	KRT7	keratin 7	0.0685692
MIR539	null	null	null	0.0685614
SPATA2	null	SPATA2	spermatogenesis associated 2	0.0685557
RHBDL3	null	RHBDL3	rhomboid, veinlet-like 3 (Drosophila)	0.0685245
C3ORF67	null	null	null	0.0685127
PCBP4	null	PCBP4	poly(rC) binding protein 4	0.0685075
SEPW1	null	SEPW1	selenoprotein W, 1	0.0684879
IRF2BP2	null	IRF2BP2	interferon regulatory factor 2 binding protein 2	0.0684466
KAT8	null	null	null	0.0683911
FLJ30403	null	FLJ30403	-	0.0683873
IAPP	null	IAPP	islet amyloid polypeptide	0.0683827
GBAS	null	GBAS	glioblastoma amplified sequence	0.0683806
LOC646851	null	LOC646851	-	0.068376
HCLS1	null	HCLS1	hematopoietic cell-specific Lyn substrate 1	0.0683626
LOC650623	null	LOC650623	-	0.0683601
DUOX1	null	DUOX1	dual oxidase 1	0.06835
LOC100129195	null	null	null	0.0683432
ATP7A	null	ATP7A	ATPase, Cu++ transporting, alpha polypeptide (Menkes syndrome)	0.0683298
KIAA1462	null	KIAA1462	KIAA1462	0.0683113
CCDC71	null	CCDC71	coiled-coil domain containing 71	0.0682872
TMEM31	null	TMEM31	transmembrane protein 31	0.0682864
AKR1C1	null	AKR1C1	aldo-keto reductase family 1, member C1 (dihydrodiol dehydrogenase 1; 20-alpha (3-alpha)-hydroxysteroid dehydrogenase)	0.0682864
GEM	null	GEM	GTP binding protein overexpressed in skeletal muscle	0.068264
SNORD114-24	null	SNORD114-24	small nucleolar RNA, C/D box 114-24	0.0682591
ARID3C	null	ARID3C	AT rich interactive domain 3C (BRIGHT- like)	0.0682036
PIGM	null	PIGM	phosphatidylinositol glycan anchor biosynthesis, class M	0.0681803
ZNF324	null	ZNF324	zinc finger protein 324	0.0681661
MAPK3	null	MAPK3	mitogen-activated protein kinase 3	0.068158
SOX4	null	SOX4	SRY (sex determining region Y)-box 4	0.068144
LOC100508287	null	null	null	0.0681202
OR8J1	null	OR8J1	olfactory receptor, family 8, subfamily J, member 1	0.0680856
CLDN12	null	CLDN12	claudin 12	0.0680844
RAB7L1	null	RAB7L1	RAB7, member RAS oncogene family-like 1	0.0680788
DNM3	null	DNM3	dynamin 3	0.068064
FURIN	null	FURIN	furin (paired basic amino acid cleaving enzyme)	0.0680417
RPS6KB2	null	RPS6KB2	ribosomal protein S6 kinase, 70kDa, polypeptide 2	0.0680025
EFEMP2	null	EFEMP2	EGF-containing fibulin-like extracellular matrix protein 2	0.0679784
ETV5	null	ETV5	ets variant gene 5 (ets-related molecule)	0.0679408
FER	null	FER	fer (fps/fes related) tyrosine kinase (phosphoprotein NCP94)	0.067935
VRK3	null	VRK3	vaccinia related kinase 3	0.0678947
MARK1	null	MARK1	MAP/microtubule affinity-regulating kinase 1	0.067894
HACE1	null	HACE1	HECT domain and ankyrin repeat containing, E3 ubiquitin protein ligase 1	0.067831
C9ORF51	null	C9ORF51	chromosome 9 open reading frame 51	0.0678258
PDPN	null	PDPN	podoplanin	0.0678257
ANXA2P1	null	ANXA2P1	annexin A2 pseudogene 1	0.0678131
TMEM146	null	TMEM146	transmembrane protein 146	0.0678067
BANF2	null	null	null	0.0677973
NLGN4Y	null	NLGN4Y	neuroligin 4, Y-linked	0.0677813
MMP21	null	MMP21	matrix metallopeptidase 21	0.0677592
EFCAB1	null	EFCAB1	EF-hand calcium binding domain 1	0.067725
RPL14	null	RPL14	ribosomal protein L14	0.0677216
PDPK1	null	PDPK1	3-phosphoinositide dependent protein kinase-1	0.0677053
SLC25A21	null	SLC25A21	solute carrier family 25 (mitochondrial oxodicarboxylate carrier), member 21	0.0676037
ANP32A	null	ANP32A	acidic (leucine-rich) nuclear phosphoprotein 32 family, member A	0.0675275
HSD11B1	null	HSD11B1	hydroxysteroid (11-beta) dehydrogenase 1	0.0675189
MIR1258	null	null	null	0.0675003
KRT222	null	null	null	0.0674904
YARS	null	YARS	tyrosyl-tRNA synthetase	0.067489
MIR889	null	null	null	0.0674854
C9ORF46	null	C9ORF46	chromosome 9 open reading frame 46	0.0674638
ALKBH7	null	ALKBH7	alkB, alkylation repair homolog 7 (E. coli)	0.0674531
WIZ	null	WIZ	-	0.0674318
NKX2-5	null	NKX2-5	NK2 transcription factor related, locus 5 (Drosophila)	0.0674081
NBPF10	null	NBPF10	neuroblastoma breakpoint family, member 10	0.0673324
ZNF304	null	ZNF304	zinc finger protein 304	0.0673313
APEX2	null	APEX2	APEX nuclease (apurinic/apyrimidinic endonuclease) 2	0.0673291
INSL4	null	INSL4	insulin-like 4 (placenta)	0.0673291
KPNA5	null	KPNA5	karyopherin alpha 5 (importin alpha 6)	0.0673197
TMEM159	null	TMEM159	transmembrane protein 159	0.0673176
CABP1	null	CABP1	calcium binding protein 1 (calbrain)	0.0673149
UCN	null	UCN	urocortin	0.0673083
LOC100131434	null	null	null	0.0672864
SCAF8	null	null	null	0.0672819
EXO1	null	EXO1	exonuclease 1	0.0672782
TRBV24-1	null	TRBV24-1	T cell receptor beta variable 24-1	0.0672522
SYNPR	null	SYNPR	synaptoporin	0.0672061
DGAT1	null	DGAT1	diacylglycerol O-acyltransferase homolog 1 (mouse)	0.0671844
KRTAP22-1	null	KRTAP22-1	keratin associated protein 22-1	0.0671583
MAP3K2	null	MAP3K2	mitogen-activated protein kinase kinase kinase 2	0.0671513
LRRC45	null	LRRC45	leucine rich repeat containing 45	0.0671507
OSTCP2	null	null	null	0.0671062
LOC100289230	null	null	null	0.0670842
LOC100132966	null	null	null	0.0670696
RBP3	null	RBP3	retinol binding protein 3, interstitial	0.0670543
TSHZ3	null	TSHZ3	teashirt family zinc finger 3	0.067025
C6ORF47	null	C6ORF47	chromosome 6 open reading frame 47	0.0669983
ZNF268	null	ZNF268	zinc finger protein 268	0.0669952
LOC554206	null	LOC554206	-	0.066985
PTPN20A	null	PTPN20A	protein tyrosine phosphatase, non-receptor type 20A	0.0669477
RALGAPA1	null	null	null	0.0669007
GRK6	null	GRK6	G protein-coupled receptor kinase 6	0.0668933
SLC10A4	null	SLC10A4	solute carrier family 10 (sodium/bile acid cotransporter family), member 4	0.0668768
FGFR4	null	FGFR4	fibroblast growth factor receptor 4	0.0668401
COL7A1	null	COL7A1	collagen, type VII, alpha 1 (epidermolysis bullosa, dystrophic, dominant and recessive)	0.0668068
AMDHD2	null	AMDHD2	amidohydrolase domain containing 2	0.0667915
ROBO1	null	ROBO1	roundabout, axon guidance receptor, homolog 1 (Drosophila)	0.0667852
EDEM3	null	EDEM3	ER degradation enhancer, mannosidase alpha-like 3	0.0667847
DOCK10	null	DOCK10	dedicator of cytokinesis 10	0.0667798
PLCL1	null	PLCL1	phospholipase C-like 1	0.0667662
GSDMC	null	null	null	0.0667643
KRCC1	null	KRCC1	lysine-rich coiled-coil 1	0.066756
CDC42EP1	null	CDC42EP1	CDC42 effector protein (Rho GTPase binding) 1	0.0667126
TMEM108	null	TMEM108	transmembrane protein 108	0.066691
MIR550A2	null	null	null	0.0666895
GPR37	null	GPR37	G protein-coupled receptor 37 (endothelin receptor type B-like)	0.066689
MR1	null	MR1	major histocompatibility complex, class I-related	0.0666807
C20ORF85	null	C20ORF85	chromosome 20 open reading frame 85	0.0666794
GNGT1	null	GNGT1	guanine nucleotide binding protein (G protein), gamma transducing activity polypeptide 1	0.0666718
WDR41	null	WDR41	WD repeat domain 41	0.0666706
NME6	null	NME6	non-metastatic cells 6, protein expressed in (nucleoside-diphosphate kinase)	0.0666527
EPHA4	null	EPHA4	EPH receptor A4	0.0666496
P4HA2	null	P4HA2	procollagen-proline, 2-oxoglutarate 4-dioxygenase (proline 4-hydroxylase), alpha polypeptide II	0.0666471
HOXB13	null	HOXB13	homeobox B13	0.0666218
STARD8	null	STARD8	START domain containing 8	0.0666021
EPRS	null	EPRS	glutamyl-prolyl-tRNA synthetase	0.066588
ACOT11	null	ACOT11	acyl-CoA thioesterase 11	0.0665858
RAET1G	null	RAET1G	retinoic acid early transcript 1G	0.0665537
CCDC19	null	CCDC19	coiled-coil domain containing 19	0.0665238
LOC100507042	null	null	null	0.0665196
RFT1	null	RFT1	RFT1 homolog (S. cerevisiae)	0.0664901
FAM154A	null	null	null	0.0664798
EML1	null	EML1	echinoderm microtubule associated protein like 1	0.0664685
S100A3	null	S100A3	S100 calcium binding protein A3	0.0664653
COL4A5	null	COL4A5	collagen, type IV, alpha 5 (Alport syndrome)	0.0664583
TMED3	null	TMED3	transmembrane emp24 protein transport domain containing 3	0.066446
LINC00470	null	null	null	0.0664365
TYR	null	TYR	tyrosinase (oculocutaneous albinism IA)	0.0664316
LOC400891	null	LOC400891	-	0.0664132
SFTPA2	null	SFTPA2	surfactant, pulmonary-associated protein A2	0.0664101
DYRK4	null	DYRK4	dual-specificity tyrosine-(Y)-phosphorylation regulated kinase 4	0.066369
ATG10	null	ATG10	ATG10 autophagy related 10 homolog (S. cerevisiae)	0.0663284
MARS	null	MARS	methionine-tRNA synthetase	0.0663201
PSPN	null	PSPN	persephin	0.0663178
PPIP5K2	null	null	null	0.0663146
LHFPL1	null	LHFPL1	lipoma HMGIC fusion partner-like 1	0.0663143
A1BG-AS1	null	null	null	0.0663058
GADD45B	null	GADD45B	growth arrest and DNA-damage-inducible, beta	0.066277
CLEC4C	null	CLEC4C	C-type lectin domain family 4, member C	0.066268
[truncated: 19,668 more rows]
